# Supplementary material for: Assessing Public Interest Based on Wikipedia’s Most Visited Medical Articles During the SARS-CoV-2 Outbreak: Search Trends Analysis
Source: J Med Internet Res. 2021 Apr 12;23(4):e26331. doi: 10.2196/26331 (PMC8049630; doi:10.2196/26331)
Supplement: Multimedia Appendix 1 [file jmir_v23i4e26331_app1.xlsx]

## Sheet: en
article	cluster_2016	cluster_2017-2019	cluster_2020	2015-07-01	2015-07-02	2015-07-03	2015-07-04	2015-07-05	2015-07-06	2015-07-07	2015-07-08	2015-07-09	2015-07-10	2015-07-11	2015-07-12	2015-07-13	2015-07-14	2015-07-15	2015-07-16	2015-07-17	2015-07-18	2015-07-19	2015-07-20	2015-07-21	2015-07-22	2015-07-23	2015-07-24	2015-07-25	2015-07-26	2015-07-27	2015-07-28	2015-07-29	2015-07-30	2015-07-31	2015-08-01	2015-08-02	2015-08-03	2015-08-04	2015-08-05	2015-08-06	2015-08-07	2015-08-08	2015-08-09	2015-08-10	2015-08-11	2015-08-12	2015-08-13	2015-08-14	2015-08-15
Coronavirus	2	2	1	0.0791278	0.0917528	0.0913472	0.0656967	0.061635	0.106069	0.101658	0.114067	0.0826142	0.0746529	0.066251	0.0758945	0.0709276	0.0674938	0.0718335	0.0717831	0.0574401	0.0657902	0.0476663	0.057537	0.0634486	0.0561794	0.0644092	0.0586758	0.0598773	0.0505093	0.0842151	0.0852944	0.074017	0.0631517	0.058128	0.0458586	0.0525708	0.0592081	0.066037	0.0701129	0.0636654	0.0648203	0.0657106	0.0499227	0.070105	0.0584601	0.065408	0.0677042	0.0694024	0.0582069
Sexual intercourse	1	1	2	2.24512	2.16394	2.64762	2.76472	2.74348	2.28093	2.32906	2.28293	2.44568	2.46394	2.88521	2.62275	2.36229	2.28076	2.50817	2.35722	2.59852	3.01466	2.81313	2.4816	2.43292	2.42232	2.59305	2.63593	3.14558	3.0082	2.69295	2.57506	2.72983	2.71957	2.7349	3.17223	2.89054	2.5939	2.86222	2.74029	2.74891	2.85714	3.23984	7.33561	2.85683	2.54897	2.40239	2.6139	2.94459	3.13319
Spanish flu	2	2	1	0.028486	0.0327816	0.0375286	0.0371045	0.0340126	0.0271748	0.035251	0.0346464	0.0312793	0.0284112	0.0390486	0.0385464	0.0354638	0.0298393	0.028006	0.0303626	0.0347821	0.0374398	0.0389071	0.0337159	0.0368761	0.0293942	0.0344226	0.0313934	0.0313237	0.0347376	0.0428123	0.0387702	0.0339544	0.0340788	0.0393704	0.0369606	0.0669473	0.0485757	0.032091	0.0333082	0.0374834	0.0347324	0.0430818	0.0433041	0.0349585	0.0326204	0.0323426	0.0324685	0.034894	0.0434473
Black Death	2	1	2	0.844909	0.857844	0.814083	0.762169	1.29104	0.833827	0.812732	0.849636	0.817494	0.791791	0.839326	0.993219	0.86969	0.826976	0.79526	0.814354	0.861402	0.844235	1.25582	1.0659	0.944679	0.900957	0.900132	0.87397	0.954201	1.0587	1.00283	0.931386	0.939585	0.993485	1.03188	1.06752	1.46597	1.17436	1.04602	1.03789	1.60972	1.47633	1.52179	1.57445	1.18878	1.0466	2.21448	2.35987	1.26428	1.69403
Leonardo da Vinci	1	1	2	1.50835	1.49031	1.55599	1.54005	1.78762	1.50355	1.56831	1.58041	1.57703	1.80911	1.67273	1.66389	1.57419	1.49925	1.60016	1.49526	1.45787	2.11264	1.66058	1.61855	1.73733	1.60677	1.53908	1.53099	1.64631	1.75345	1.67796	1.61843	1.56693	1.60248	1.64717	1.70042	1.82539	1.76665	1.66984	1.73994	1.65473	1.6199	1.63471	1.65747	1.68026	1.71184	1.67423	1.77617	1.59066	1.49488
Asperger syndrome	1	1	2	2.35871	2.24536	3.57471	5.04381	4.67004	6.09539	5.67666	5.11807	4.73293	4.09925	4.02332	3.25647	2.91226	2.69815	3.18941	3.32395	2.83822	2.73289	2.67033	2.79238	2.59904	2.57434	2.40248	2.60752	2.79463	2.66661	2.52822	2.5426	2.6524	2.64486	2.55846	2.45378	2.35195	2.4907	2.43854	2.22024	2.13769	2.3194	2.56685	2.38116	2.63693	2.31458	2.16117	2.1907	2.41038	2.35862
Lyme disease	1	1	2	11.422	5.57786	4.84491	4.34209	5.27319	6.33102	3.55911	3.28501	3.03961	3.02765	2.78671	2.54386	2.68882	3.02035	3.19122	3.36706	3.15563	2.88027	2.82596	2.5855	2.64098	2.27466	2.12178	2.21996	2.31391	3.35597	4.7504	3.71148	2.65832	2.58884	2.85301	2.5626	2.39895	2.27534	2.34246	2.01487	2.00169	2.13301	2.24308	1.82917	2.00993	2.09119	1.91978	1.89646	2.16979	2.0784
Pneumonia	1	1	2	1.2882	1.3061	1.43537	1.34034	1.39761	1.37873	1.34221	1.29844	1.336	1.3075	1.31164	1.33275	1.56004	1.42643	1.41957	1.35207	1.40977	1.37467	1.41553	1.49761	1.44594	1.28743	1.24933	1.38224	1.4492	1.43303	1.41016	1.36814	1.32081	1.53413	1.41301	1.44671	1.42778	1.6153	1.46227	1.4214	1.4481	1.44705	1.46043	1.2944	1.43443	1.40964	1.44078	1.38268	1.34004	1.32067
Tuberculosis	1	1	2	1.59996	1.59685	1.58651	1.70048	1.69919	1.94536	1.80403	1.74618	1.68448	1.5875	1.61152	1.62175	1.62601	1.5536	1.56379	1.55561	1.58189	1.46665	1.54101	1.54727	1.7095	1.50276	1.49632	1.60424	1.68147	1.74107	1.67884	1.61645	1.66305	2.0043	1.77682	1.62878	1.92516	1.62906	1.6832	1.62309	1.61424	1.86545	1.74655	1.51243	1.60715	1.69553	1.59491	1.64925	1.54941	1.52232
Coronavirus disease 2019	2	2	1	0	0	0	0	0	0	0	0	0	0	0	0	0	0	0	0	0	0	0	0	0	0	0	0	0	0	0	0	0	0	0	0	0	0	0	0	0	0	0	0	0	0	0	0	0	0
Bipolar disorder	1	1	2	1.62933	1.58046	1.79416	1.95366	1.91419	1.99498	1.93115	1.77603	1.88633	1.97233	2.03689	2.68467	2.37534	2.38608	2.05535	1.96476	1.8198	1.8616	1.86184	1.89817	1.78885	1.68556	1.6388	1.67506	1.82892	1.79058	1.76376	1.89216	1.75754	1.76786	1.73065	1.80674	1.82131	1.71912	1.88076	1.70829	1.70201	1.70088	1.79877	1.76337	1.79491	1.74959	1.65959	1.72157	1.6965	1.70567
Borderline personality disorder	2	1	2	1.58484	1.44417	1.56981	1.61906	1.64044	1.51618	1.61585	1.62678	1.53673	1.58241	1.66395	1.53926	1.5865	1.58113	1.62544	1.55674	1.55148	1.51729	1.5626	1.74993	1.60899	1.59181	1.6317	1.53379	1.58792	1.60612	1.62105	1.75512	1.57502	1.56666	1.62923	1.7011	1.64686	1.5292	1.58303	1.56181	1.65304	1.651	1.7781	1.71042	1.92272	1.89931	1.80378	1.81621	1.87194	1.8911
Crohn's disease	1	1	2	1.55987	1.49744	1.56589	1.48505	1.50253	1.63154	1.77341	1.73907	1.7084	1.60827	1.52684	1.44839	1.6589	1.7932	1.67126	1.7048	1.61587	1.53482	1.47704	1.72941	1.75957	1.51997	1.50075	1.63526	1.54466	1.74866	1.54565	1.53277	1.49166	1.57321	1.4969	1.58817	1.50009	1.52336	1.53851	1.60266	1.57581	1.58759	1.42757	1.31898	1.44495	1.4364	1.44512	1.41957	1.35643	1.24376
Schizophrenia	1	1	2	1.47318	1.58563	1.74797	1.78887	1.78432	1.71324	1.74208	1.82631	1.90988	2.21313	2.02943	2.11466	1.9812	2.11842	2.06862	1.88641	1.85557	1.80101	1.91928	1.75579	1.69955	1.83131	1.74526	1.7698	1.70554	1.7269	1.78966	1.76684	2.05792	2.25074	2.51455	2.27605	2.05541	2.12691	1.98909	1.95359	1.95969	2.1217	2.14495	1.90292	1.96614	1.9202	1.95194	2.10381	2.02443	1.88112
Sigmund Freud	1	2	2	0.952699	0.921803	0.914709	0.928703	0.968432	0.925695	1.06608	0.954642	0.99873	0.930516	1.10521	1.05953	0.999785	0.9831	0.919832	0.923434	0.945476	0.910458	0.987548	0.952109	0.951909	0.990183	0.997899	0.935262	0.912863	0.984632	0.984507	0.997746	0.963478	1.037	1.02178	1.00638	1.03897	1.01634	0.998531	1.00495	0.98945	0.967862	0.938008	0.886316	0.985981	1.05412	1.07164	1.15042	1.07323	0.935467
COVID-19 pandemic	2	2	1	0	0	0	0	0	0	0	0	0	0	0	0	0	0	0	0	0	0	0	0	0	0	0	0	0	0	0	0	0	0	0	0	0	0	0	0	0	0	0	0	0	0	0	0	0	0
Fentanyl	2	1	2	0.530508	0.431862	0.399206	0.388287	0.358885	0.444264	0.515947	0.496598	0.512613	0.474173	0.469461	0.385264	0.472238	0.477962	0.609584	0.575764	0.52829	0.45339	0.432663	0.472756	0.485535	0.500918	0.506047	0.513507	0.474331	0.461172	0.475692	0.501127	0.859459	1.70375	0.956021	0.604375	0.487728	1.27652	1.36266	1.18088	1.44095	1.11891	0.694966	0.4858	0.848778	1.24526	2.05222	1.7057	1.57486	1.02465
Multiple sclerosis	2	1	2	1.39476	1.41656	1.44526	1.39513	1.48254	1.55983	1.44511	1.48642	1.55679	1.43839	1.36407	1.27762	1.40642	1.4108	1.45504	1.47071	1.43123	1.31732	1.38762	1.51465	1.67407	1.36465	1.45923	1.33104	1.33009	1.35996	1.42584	1.52159	1.37722	1.46	1.42022	1.36435	1.39989	1.44664	1.46135	1.50163	1.46355	1.4315	1.39363	1.33297	1.45134	1.58227	1.51053	1.47031	1.5577	1.47866
Cocaine	2	1	2	0.924037	0.994137	1.09039	1.23318	1.22734	1.03737	1.08157	1.01061	1.0749	1.12528	1.31954	1.31817	1.28239	1.13354	1.10405	1.12266	1.16291	1.28767	1.29616	1.11647	1.06724	0.987748	1.02061	1.067	1.24741	1.38731	1.42373	1.14652	3.54114	1.16677	1.58657	1.41089	1.35933	1.20167	1.07774	1.07838	1.06724	1.19726	1.3636	1.3377	1.45642	1.34	1.17861	1.191	1.24134	1.33252
MDMA	2	1	2	1.19114	1.24908	1.49352	1.65289	2.18114	1.55019	1.43586	1.22613	1.3268	1.48914	1.65255	1.8676	1.98505	1.55342	1.4263	1.36538	1.4523	1.6493	1.77139	1.86574	1.6249	1.36883	1.36555	1.45195	1.65185	1.7237	2.06627	1.76846	1.47962	1.49543	2.43725	2.04698	2.02087	1.93052	1.61253	1.47973	1.42324	1.48986	1.78942	1.69056	2.07834	1.66657	1.54395	1.56771	1.6778	1.69839
Trypophobia	1	2	2	0.922631	1.1135	1.44238	1.28338	1.1789	1.19148	1.14174	1.30128	1.11281	1.08159	1.08437	1.30718	1.08633	1.59942	1.04131	1.03608	1.0218	1.02667	2.28187	1.39261	1.3664	1.49962	1.27612	1.46297	1.18881	1.71971	1.72271	1.84925	1.20044	1.21721	1.25037	1.15217	1.18703	1.18812	1.12448	1.25081	1.20493	1.21806	1.15472	1.11399	2.86773	1.64916	1.44422	2.29954	1.7713	1.30279
Tramadol	2	2	2	1.61421	1.66723	1.72735	1.68061	1.59591	1.60086	1.74243	1.73676	1.81144	1.87592	1.78088	1.60717	1.73056	1.77029	1.79729	1.79102	1.74228	1.44565	1.70234	1.75305	1.80874	1.72626	1.66328	1.66927	1.66676	1.50769	1.53226	1.63466	1.75018	1.7024	1.73786	1.70977	1.50074	1.50397	1.64721	1.62438	1.68694	1.73581	1.67105	1.38724	1.49062	1.62864	1.58822	1.65479	1.71983	1.59986
Narcissistic personality disorder	1	2	2	1.60594	1.71658	1.92056	1.69065	1.63961	1.65608	1.8667	1.80925	1.72515	1.83086	1.90724	1.92872	1.92736	1.86123	1.8584	1.88848	2.14218	2.23708	2.08734	2.24284	2.02349	1.79565	1.79955	1.94322	2.06715	2.09923	1.86507	2.01443	1.97582	2.05647	2.1965	2.21079	2.08974	1.95116	2.00912	1.96979	2.24618	2.72892	2.58556	2.15291	2.14845	2.60798	1.93694	1.85236	1.97084	2.03059
Ketogenic diet	2	1	2	0.883067	0.836286	0.876974	0.999419	0.891749	0.963389	0.988097	0.951977	0.998546	0.951873	1.01263	0.94948	1.13264	1.04278	0.986755	1.10655	1.06075	1.10588	0.98164	1.17859	1.10104	1.22829	1.03942	1.00272	1.03901	1.05231	1.21161	1.22027	1.169	1.13519	1.03991	1.00866	1.04348	1.12078	1.10742	1.08243	1.09926	1.08418	1.14363	1.02285	1.07826	1.23316	1.23805	1.02479	1.10196	0.989932
Elizabeth Holmes	2	1	2	0.366801	0.787827	0.654071	0.382176	0.443607	0.454608	0.598199	0.482385	0.371856	0.270396	0.348366	0.364094	0.392307	0.369617	0.373534	0.447379	0.402876	0.266623	0.26359	0.424564	0.301155	0.251329	0.265444	0.368686	0.326235	0.280297	0.259869	0.230277	0.229956	0.235856	0.279509	0.234769	0.394603	0.503477	0.291045	2.09934	0.356375	0.297447	0.266324	0.2481	0.234748	0.321806	0.328666	0.302178	0.248114	0.213494
Project MKUltra	2	1	2	0.67962	0.577775	0.587674	0.598473	0.588109	0.618358	0.630779	0.646733	0.64785	0.72909	0.863457	0.67646	0.66536	0.654512	0.604856	0.657855	0.808136	0.72564	0.684235	0.737903	0.733726	0.943222	0.94591	0.784835	0.790338	0.777004	0.671959	0.652962	0.65717	0.669447	0.691353	0.726208	0.714534	0.8458	0.694501	0.657516	0.670935	0.67082	0.761547	0.672065	0.681127	0.608792	0.620111	0.616163	0.650648	0.640899
Parkinson's disease	2	2	2	1.17338	1.29986	1.31453	1.16268	1.17498	1.13292	1.14904	1.1746	1.29055	1.33572	1.29913	1.20972	1.28772	1.11951	1.16025	1.20176	1.18597	1.26473	1.40595	1.31474	1.44721	1.2956	1.2275	1.18772	1.21182	1.18926	1.15646	1.1732	1.12409	1.15425	1.14525	1.19711	1.18746	1.2342	1.26713	1.24013	1.26502	1.33881	1.22957	1.22991	1.28162	1.58924	1.43771	1.2006	1.16423	1.18077
Amyotrophic lateral sclerosis	2	1	2	0.934588	0.897217	1.00585	1.15089	1.19786	0.935513	0.909761	0.925681	0.880605	0.959711	1.28795	1.21072	1.02294	1.09091	1.22862	1.08818	1.24977	1.06671	1.20592	1.19838	1.26355	1.05593	1.0105	1.05261	1.09399	1.1703	1.18958	1.15373	0.953957	1.00234	1.07166	1.19666	1.30655	1.16477	1.06345	1.47679	1.18045	1.17383	1.19911	1.13914	1.11717	1.06639	1.30563	1.0733	1.13627	1.83497
Cannabis	2	2	2	1.19887	1.15127	1.22195	1.2478	1.15911	1.07489	1.11966	1.16963	1.12293	1.19778	1.25811	1.24127	1.19052	1.12484	1.17298	1.14609	1.1333	1.22253	1.24605	1.20205	1.19197	1.12672	1.13878	1.14399	1.29301	1.24596	1.26516	1.2044	1.13451	1.12633	1.20131	1.27948	1.275	1.1654	1.16603	1.12144	1.1748	1.15021	1.25481	1.22348	1.28313	1.26651	1.17987	1.16721	1.17502	1.30134
Sepsis	2	2	2	0.738526	0.768942	0.825011	0.921718	0.910714	0.902728	0.88537	0.976673	0.871589	0.917192	0.878813	0.792299	0.937861	0.868716	0.907102	0.89682	0.857229	0.853758	0.92277	1.03823	0.890088	0.866867	0.799171	0.837532	0.81122	0.762231	0.854308	1.29096	1.24356	1.166	0.914795	0.940215	0.879542	0.854765	0.8787	0.908156	0.938028	0.966651	0.829433	0.774747	0.884864	0.901092	0.833862	0.869823	0.887387	0.799513
Methamphetamine	2	2	2	0.929488	0.946212	1.14112	1.11008	1.09562	1.09681	1.00643	1.04454	1.27951	1.16858	1.21248	1.34253	1.31657	1.13318	1.10369	1.10748	1.06055	1.12796	1.11608	1.1599	1.08477	1.01419	1.00021	1.08363	1.13021	1.18248	1.14413	1.12668	1.09391	1.15598	1.14916	1.2286	1.20591	1.11245	1.31017	1.13911	1.08514	1.11729	1.12905	1.09395	1.24516	1.33377	1.11808	1.1019	1.0767	1.1157
HIV/AIDS	2	2	2	1.28574	1.07538	1.09782	1.06184	1.05954	1.08033	1.12287	1.02109	1.07086	0.994	1.08678	1.08669	1.05326	0.988073	0.979299	0.980973	0.919836	0.950279	0.996103	1.04758	1.09092	0.953484	0.966493	0.950585	1.05478	1.07607	0.97605	1.07348	1.08995	1.0859	1.07083	1.20943	1.15806	1.10306	1.0744	1.07028	1.068	1.04056	1.04767	1.0601	1.15514	1.16627	1.11465	1.16499	1.03641	1.14751
Fibromyalgia	2	2	2	0.987515	0.984694	1.03575	1.07363	1.01997	1.07226	1.17432	1.1794	1.15844	1.16682	1.17014	1.13402	1.26347	1.21702	1.19662	1.19464	1.17384	1.15414	1.20001	1.28707	1.20082	1.10376	1.12335	1.15819	1.15109	1.10721	1.14254	1.05996	1.02779	1.08937	1.08732	1.03946	1.02674	1.06408	1.09462	1.17922	1.06687	1.07368	1.26678	1.00186	1.14724	1.23408	1.10941	1.11574	1.12046	1.08182
Lysergic acid diethylamide	2	2	2	1.44822	0.888309	0.999251	1.05748	1.09995	0.987408	0.980619	0.900806	0.996706	1.03515	1.12451	1.03197	0.965424	0.901219	0.908739	0.930556	0.97509	1.09787	1.08308	1.0287	0.983362	0.884956	0.883808	1.02963	1.08504	1.07766	0.915972	0.927779	0.911918	1.01312	0.969625	1.16198	1.08253	0.956086	0.89558	0.920301	0.961761	1.02501	1.06769	1.17564	1.07939	0.984843	0.946609	0.98088	0.973369	1.08182
Autism	2	2	2	1.14366	1.2286	1.57187	1.53132	1.53098	1.31053	1.29628	1.47221	1.40279	1.28909	1.32612	1.25066	1.25263	1.25485	1.46086	1.37456	1.29349	1.33723	1.34382	1.24877	1.22324	1.31995	1.31693	1.26676	1.29663	1.36994	1.30569	1.23379	1.25685	1.30982	1.21657	1.41066	1.40675	1.22586	1.20703	1.23829	1.20682	1.23663	1.2844	1.22065	1.18934	1.19651	1.19071	1.26443	1.277	1.25748
Adderall	2	2	2	0.920169	0.884212	0.861509	0.87632	0.856087	0.874502	0.950887	0.992131	0.934148	0.990082	0.97117	0.910534	1.47221	2.65464	3.02483	2.09052	1.61906	1.96267	1.66363	1.24639	1.26861	1.52641	3.00896	3.70181	3.13642	2.04752	1.54688	1.30286	1.33895	1.41822	1.22399	1.18959	1.15656	1.16873	1.26824	1.20296	1.0987	1.09771	1.121	1.05613	1.03541	1.27494	1.22053	1.34357	1.13627	1.59133
Paracetamol	2	2	2	0.891331	0.979528	0.989972	0.998765	0.947612	0.943052	0.958721	0.943448	1.01032	1.08805	1.09029	1.02458	1.0426	1.03727	1.05386	1.0119	1.02359	1.03555	1.02788	1.04409	1.0441	1.07471	1.19468	1.08214	1.05457	1.17389	1.10924	1.10288	1.07504	1.07916	1.02837	1.0438	1.07674	1.05324	1.02821	0.998695	1.02825	1.00058	0.927999	0.95496	0.97602	0.993456	1.00353	0.987153	0.917461	0.904909
Zika virus	1	2	2	0.0534552	0.0475689	0.0451581	0.0316479	0.0249426	0.033311	0.0482476	0.0442408	0.0579587	0.100125	0.034003	0.0253647	0.0336263	0.040141	0.0365532	0.0288632	0.041341	0.0283504	0.0281109	0.0425114	0.0381414	0.0302638	0.0337128	0.0257875	0.0251442	0.023358	0.0223751	0.0218195	0.0289241	0.0346564	0.027415	0.0223589	0.0218866	0.0318973	0.0276391	0.0244751	0.0242983	0.0302899	0.0237167	0.0395221	0.0610835	0.0841166	0.0480622	0.0269341	0.0256403	0.0255694
Sleep paralysis	2	2	2	1.4403	1.32908	1.50506	1.39753	1.66085	1.99586	1.89608	2.15963	1.86075	1.63766	1.76179	1.85782	1.66386	2.22374	1.58506	1.46884	1.3724	1.45885	1.35951	1.43183	1.39117	1.27821	1.69504	1.47605	1.41852	1.56539	1.51711	1.37896	1.36967	1.28075	1.2681	1.45721	1.36899	1.48416	1.66317	1.7243	1.63383	1.70451	1.49067	1.34659	1.59531	1.52308	1.83052	1.65995	1.55346	1.83227
Body mass index	2	2	2	0.861263	0.85624	0.814083	0.795127	0.80311	0.894313	0.996998	0.917685	0.920532	0.863701	0.79216	0.779117	0.908094	0.906903	0.949838	0.900381	0.924805	0.850728	0.886511	0.97483	0.956971	0.981835	0.952476	0.90499	0.803975	0.789582	0.942928	0.951763	0.955214	0.956325	0.917887	0.882493	0.842635	0.967344	1.10649	0.947905	0.91938	0.865685	0.748709	0.743734	0.830359	0.926749	0.939563	0.911885	0.830708	0.72717
Alprazolam	2	2	2	0.798664	0.857844	0.927906	0.943763	0.878144	0.868365	0.925072	0.917508	0.923108	0.962454	0.958007	0.880975	0.936942	0.924487	0.93529	0.953796	0.961177	1.02386	0.963511	1.01661	0.99457	0.908436	0.882566	1.00478	0.957398	0.920147	1.30128	1.03237	1.01432	1.02506	1.06424	1.1403	1.04841	0.975266	0.987772	0.984894	1.04746	1.07993	1.13884	0.981056	0.982222	0.996205	1.03009	1.01169	1.10793	0.967897
Gabapentin	2	2	2	0.916476	0.908085	0.905017	0.821973	0.747453	0.890982	1.00412	1.00581	0.992475	1.0036	0.934534	0.827849	0.943557	1.04953	1.04095	1.05575	1.05002	0.880377	0.844345	0.949543	1.02168	0.964442	1.02292	1.02421	0.929483	1.09623	0.881264	0.975566	0.929883	0.958636	0.966533	0.887056	0.814311	0.894168	0.979796	0.952689	0.959878	0.970286	0.860548	0.734657	0.870392	0.957353	0.96522	0.951733	0.932691	0.831319
Cystic fibrosis	2	2	2	1.19096	1.19296	1.72962	1.43943	1.31928	1.35015	1.29414	1.28281	2.15091	1.27459	0.986745	0.937297	1.25887	0.989494	1.03349	1.08237	0.99258	0.879078	0.815419	0.956506	1.08658	1.0201	1.02168	0.938813	0.940777	0.808548	0.890073	1.03634	0.928626	0.960561	0.959112	0.993146	0.888554	0.987983	1.00039	1.98009	1.43963	1.0347	0.88557	0.890287	0.955909	1.15381	1.02701	0.964093	0.916305	0.944406
Dengue fever	2	2	2	1.03024	1.06522	1.06297	1.0601	1.00554	1.05736	1.15687	1.0497	1.0232	1.00439	1.02141	1.01998	1.16369	1.12644	1.07132	1.03757	1.09713	1.03381	1.04316	1.17383	1.14967	1.07976	1.08218	1.09466	1.09697	1.25235	1.25653	1.21432	1.16972	1.22953	1.12587	1.15536	1.13253	1.26443	1.19182	1.1426	1.26973	1.19463	1.20259	1.0671	1.19912	1.2612	1.2227	1.19303	1.08171	1.08223
Down syndrome	2	2	2	0.889221	0.887775	1.13349	0.972573	0.949055	0.896417	0.976702	0.968323	1.14225	1.28223	1.11574	1.05613	1.09368	1.19642	1.05841	0.98116	0.996953	0.936212	0.971048	1.00855	1.02114	1.10602	1.05734	1.04103	1.03304	1.08645	1.02397	1.01343	1.01019	1.00388	0.964266	0.965312	0.954643	0.955252	1.08887	1.04562	1.00132	0.98644	0.912768	0.871756	0.876782	0.930781	1.06351	0.950441	1.13646	1.29136
Lobotomy	2	2	2	1.14489	1.10976	1.19122	1.57432	1.53325	1.14537	1.185	1.59587	1.74244	1.4378	1.35858	1.85482	1.60028	1.28398	1.40994	1.45159	2.0903	2.14121	1.66791	1.39573	1.24583	1.52084	1.31995	1.37795	1.35843	1.32183	1.10537	1.6269	1.4886	1.06241	1.29675	1.2464	1.39924	1.10035	1.14211	0.943856	1.31795	0.983209	1.18149	1.1469	1.11416	1.05008	1.01075	0.88163	0.878519	1.02964
Blood type	2	2	2	1.06946	1.10157	1.11802	1.05988	1.08985	1.06315	1.12661	1.08843	1.11115	1.02653	1.04444	1.03696	1.14807	1.15077	1.12569	1.0938	1.08421	1.08078	1.03725	1.07048	1.10737	1.08393	1.09017	0.998236	1.05563	1.02236	1.00072	1.05545	1.04504	1.14231	1.14154	1.17749	1.16578	1.1433	1.17457	1.09089	1.17875	1.09972	1.10707	0.974059	1.08973	1.09498	1.15657	1.21056	1.16249	1.09928
World Health Organization	2	2	2	0.425532	0.461436	0.471995	0.440452	0.4904	0.440757	0.474464	0.454312	0.47563	0.448897	0.428438	0.611949	0.487673	0.427342	0.45937	0.456375	0.391745	0.400368	0.433682	0.438307	0.424256	0.414475	0.416797	0.410731	0.453022	0.437614	0.420371	0.467586	0.497818	0.468632	0.559637	0.493493	0.536008	0.473039	0.475058	0.448281	0.474665	0.549054	0.487172	0.462919	0.481338	0.582585	0.465084	0.448102	0.408125	0.437175
Bubonic plague	2	2	2	0.404079	0.398011	0.399206	0.397672	0.430002	0.400083	0.381886	0.404208	0.407735	0.402459	0.444672	0.520876	0.422809	0.419705	0.41718	0.633678	0.554327	0.451225	0.668754	0.522414	0.484089	0.485613	0.435782	0.438013	0.509916	0.530847	0.460717	0.443062	0.445539	0.468247	0.474712	0.494406	0.554247	0.468244	0.462259	0.64721	1.53174	1.41595	1.32379	1.15276	0.953466	0.662304	0.620473	0.575209	0.606307	1.12609
Leprosy	2	2	2	0.662388	0.739367	0.845632	0.866062	1.06243	0.803321	0.75398	0.735392	0.785479	0.83235	0.961517	0.977042	1.00842	1.11525	0.872367	0.872267	0.838943	1.04074	1.0342	0.849861	1.86134	4.17762	3.92577	2.18707	1.37313	1.6161	1.0874	1.0715	0.910301	0.965759	1.20234	1.30937	1.34388	0.990277	0.837148	0.801422	0.84366	0.888503	1.30507	1.82955	0.916816	0.826139	0.736292	0.764485	0.863674	0.868945
Psoriasis	2	2	2	0.777387	0.834327	0.903986	0.912115	0.917104	0.835054	0.882522	0.871668	0.947212	0.886822	0.878813	0.823256	0.924815	0.929993	0.925106	0.912001	0.958395	0.924742	0.877549	0.864521	0.861888	0.839908	0.830932	0.812678	0.838495	0.854665	0.881792	0.968172	0.901498	0.785353	0.868416	0.867434	0.914303	0.9761	1.05622	0.920485	0.800149	0.853367	0.834655	0.770776	0.848026	0.800116	0.840909	0.829791	0.832829	0.805333
Smallpox	2	2	2	0.634429	0.761459	0.747686	0.890289	0.779817	0.71005	0.708581	0.79438	0.778303	0.736536	0.857534	0.814668	0.752825	0.702468	0.687237	0.678097	0.665629	0.695774	0.907493	0.683664	0.686184	0.677283	0.628833	0.642818	0.668452	0.727294	0.674426	0.676765	0.72436	0.663093	0.735876	0.886599	1.22329	0.862896	0.700437	0.677758	0.714069	0.668397	0.720206	0.675469	0.683195	0.678614	0.694373	0.662283	0.680336	0.730912
Vitiligo	2	2	2	1.17391	1.04919	0.971621	0.977593	0.968844	0.886248	0.983468	1.0051	0.925316	0.971663	0.998153	0.945086	1.00181	0.912231	0.967842	1.60659	1.0697	1.20846	1.13829	1.00195	0.953175	0.940613	0.895164	0.863693	0.943334	1.01657	0.956494	0.901632	0.950723	0.901452	1.04878	1.00957	1.00056	0.972764	0.965141	0.891226	0.909586	0.880022	0.934091	1.152	0.919823	0.868106	1.03045	1.15872	0.915533	0.950643
Diazepam	2	2	2	0.694039	0.722442	0.761914	0.916917	0.784558	0.772114	0.807569	0.785141	0.797439	0.813932	0.824189	0.797292	0.990598	0.965516	0.850545	0.871893	0.829999	0.851161	0.810327	0.838317	0.82447	0.771727	0.811414	0.849678	0.80014	0.831906	0.821009	0.874222	0.844728	0.88605	0.885937	0.893672	0.894991	0.878115	0.909307	0.840067	0.831982	0.83903	0.824211	0.772667	0.84314	0.879101	0.909208	0.876834	0.877555	0.794524
Gout	2	2	2	1.27413	1.16891	1.2302	1.26548	1.26465	1.20691	1.16115	1.08594	1.16267	1.20836	1.26557	3.08012	1.25226	1.23141	1.21935	1.1967	1.20624	1.25672	1.22323	1.20479	1.19739	1.09071	1.12157	1.11017	1.16494	1.13336	1.15153	1.14994	1.10666	1.13211	1.09784	1.14738	1.14798	1.18187	1.19275	1.15861	1.12733	1.14051	1.12361	1.04081	1.11905	1.10763	1.15006	1.08308	1.07959	1.08098
Female genital mutilation	2	2	2	0.96747	1.11653	1.12009	1.26854	0.923288	0.903956	1.08352	1.04916	0.865885	0.84783	0.835377	0.806479	0.861789	0.844382	0.727064	0.796361	2.14834	1.46729	1.26479	1.17181	1.74077	1.81252	1.5428	1.13521	1.12531	1.0605	1.08916	0.876206	1.23655	0.966337	0.814205	0.985617	1.08425	1.59257	0.9887	0.801606	0.962138	1.01067	0.958243	0.935293	0.993499	0.7565	0.724909	0.735706	0.698651	0.778309
Cancer	2	2	2	1.38861	0.861585	0.941928	1.14893	0.991107	0.847678	0.894628	0.902406	0.918692	0.896031	0.941774	0.89895	1.0211	0.933368	0.90983	1.05613	0.898172	0.910458	0.94477	0.916744	0.868938	0.818514	0.853289	0.838466	0.958676	0.855264	0.817838	0.915337	0.922338	0.893173	1.06568	0.874735	0.920526	0.942952	0.924147	0.917541	0.89075	0.875781	0.874256	0.850009	0.887871	0.947824	1.15494	1.07552	0.950042	0.901998
Lymphoma	2	2	2	0.90364	0.913786	0.913678	0.837469	0.847017	0.861002	0.920977	0.89974	0.914828	0.937374	0.835597	0.776121	0.900927	0.937986	0.977299	0.942926	0.880284	0.795325	0.761438	0.813763	0.875807	0.882521	0.869081	0.87042	0.799074	0.782794	0.830876	0.87819	1.09894	0.990789	0.955402	0.91124	0.815384	0.858518	0.936946	0.92527	0.922394	0.987854	0.847057	0.817105	0.942001	1.19229	1.13958	0.996377	3.2008	3.23339
Virus	2	2	2	0.608933	0.699637	0.591798	0.585159	0.591407	0.636591	0.684012	0.634473	0.646746	0.608196	0.546681	0.574801	0.60215	0.560909	0.592126	0.688593	0.524513	0.556187	0.563033	0.601023	0.603033	0.651542	0.60062	0.567885	0.558713	0.587345	0.830347	0.602651	0.648188	0.622853	0.618383	0.605516	0.617546	0.706536	0.710825	0.662484	0.64626	0.625789	0.567896	0.586213	0.618916	0.670001	0.654622	0.676673	0.580474	0.565646
Dopamine	2	2	2	0.876736	0.880648	0.914503	0.867589	0.870105	0.941124	0.937713	0.967612	0.978859	0.98871	0.909745	0.934102	0.977551	0.934966	0.904738	0.960544	0.918843	0.909593	0.944567	0.945329	0.937086	0.881825	0.927102	0.930964	0.897946	0.924739	0.923547	0.977549	1.03157	1.09322	0.995391	0.924244	0.892202	0.941701	0.959947	1.0747	1.06008	0.936361	0.906676	0.805192	0.917379	0.940127	0.951488	0.904875	0.96373	0.873103
Intersex	2	2	2	0.809038	0.728499	0.784596	0.86126	0.848873	0.700057	0.8065	1.19024	0.925316	0.686767	0.815414	0.737974	0.689798	0.60993	0.619586	0.801609	0.70856	0.742737	0.74229	0.644817	0.636474	0.566664	0.59512	0.69514	0.736853	0.728492	0.639189	0.723469	0.611898	0.703718	0.649302	0.774577	1.11257	0.787426	0.751634	0.586299	0.638537	0.61751	0.659717	0.634434	0.642034	0.649109	0.66727	0.682945	0.83495	0.685594
Ketamine	2	2	2	0.753297	0.700706	0.718199	0.76086	0.735909	0.686382	0.746681	0.740012	0.794127	2.47491	1.4527	1.28521	1.02367	0.884879	0.976935	1.09343	0.947861	1.15652	0.977159	0.895488	0.91196	0.625626	0.654738	0.979363	1.08376	0.875228	0.800748	0.777026	0.783466	0.789589	0.842032	1.03946	0.872246	0.879157	0.813776	0.992991	0.925973	0.867098	0.829433	0.821833	0.857988	0.817709	0.794472	0.781089	0.820105	0.805749
Cerebral palsy	2	2	2	1.12643	1.19795	1.16277	1.08651	1.13994	1.19376	1.23272	1.2025	1.25669	1.24382	1.19515	1.13942	1.27523	1.33513	1.2559	1.26192	1.32788	1.11995	1.14562	1.19765	1.23589	1.22429	1.28659	1.09597	1.21608	1.30945	1.15117	1.54161	1.39069	1.36219	1.28747	1.22769	1.13789	1.19417	1.29087	1.30877	1.35487	1.28752	1.14711	1.15749	1.15551	1.18093	1.24167	1.3491	1.22804	1.08847
Shingles	2	2	2	0.31405	0.323718	0.367451	0.350528	0.347341	0.349064	0.372806	0.641225	0.596515	0.536874	0.528034	0.484926	0.616115	0.758417	0.648683	0.575764	0.574202	0.555105	0.56344	0.61385	0.57881	0.528573	0.548809	0.546395	0.539748	0.544622	0.553036	0.649175	0.629683	0.636908	0.637347	0.622171	0.624413	0.664423	0.682629	0.582618	0.799584	0.709793	0.649273	0.560495	0.653311	0.655157	0.600417	0.69383	0.684385	0.606599
Syphilis	2	2	2	0.977668	0.989683	0.995746	1.02168	0.911538	0.848905	0.894272	0.892989	0.849694	0.899754	0.93607	1.03276	0.985085	1.03141	1.00967	0.95211	0.929178	0.938376	1.07738	0.989123	0.98517	0.918872	0.907407	0.91751	0.924156	0.993216	1.10678	0.970697	0.893054	0.937072	0.912528	0.9717	0.950566	1.06908	1.01819	0.942384	0.923901	0.919197	0.968252	0.89388	0.949143	0.908973	0.866747	0.924799	0.902424	1.0313
Alzheimer's disease	2	2	2	0.929488	0.857666	0.946464	0.992872	1.09026	0.977064	0.984714	0.934031	0.992291	1.09334	1.14097	1.07091	1.10746	1.02413	1.6549	0.920248	0.896781	0.86328	0.954344	0.969883	1.12797	1.31752	1.10347	1.06663	0.947809	0.983833	0.89342	0.874222	0.898444	0.930525	0.892739	0.854886	0.867097	0.926482	0.870723	0.880184	0.942737	0.87881	0.862941	0.844714	0.886744	0.894678	0.851027	0.874435	0.86271	0.895138
heart attack	2	2	2	0.732372	0.699103	0.735932	0.671591	0.696537	0.735121	0.808815	0.798644	0.791183	0.754954	0.702217	0.768332	0.869506	0.781507	0.773801	0.747631	0.739765	0.696857	0.754309	0.838317	0.892076	0.804426	0.785508	0.722422	0.702546	0.697747	0.839156	1.0724	0.957011	0.840226	0.854606	0.911468	0.946275	0.93503	0.889644	0.841171	0.870407	0.769161	0.753061	0.691731	0.764577	0.88918	0.857712	0.774447	0.751859	0.678318
Benzodiazepine	2	2	2	0.821874	0.824706	0.812021	0.746236	0.717769	0.867839	0.965486	0.95322	0.948132	0.887409	0.829015	0.782512	0.897804	0.940472	0.984573	0.991843	0.92401	0.853541	0.964529	0.935984	0.932387	0.897131	0.89126	0.852481	0.804188	0.830109	0.927952	0.932107	0.943178	0.952282	0.93953	0.911012	0.953141	0.960672	1.01448	0.94496	0.934072	0.941813	0.845317	0.744301	0.87791	0.979711	0.975519	1.01538	0.910328	0.858343
Synesthesia	2	2	2	0.569369	0.557643	0.618191	0.619208	0.632223	0.568742	0.614756	0.604979	0.596147	0.61427	0.614467	0.578596	0.582856	0.58542	0.605765	0.627305	0.719094	1.50019	0.680976	0.616232	0.62129	0.590144	0.651544	0.659262	0.839774	0.645042	0.663326	0.634388	0.629144	0.692551	0.717325	0.706815	0.674623	0.644826	0.840116	0.666165	0.633075	0.628818	0.665592	0.616847	0.710823	0.658822	0.622099	0.59956	0.61132	0.660024
Psychopathy	2	2	2	0.580798	0.670775	0.693043	0.80604	0.797544	0.737576	0.780685	0.655617	0.644538	0.732617	0.776146	0.790102	0.725078	0.757529	0.715243	0.721204	0.77236	0.788617	0.815419	0.815413	0.830616	0.851561	0.879549	0.865001	0.924582	0.939313	0.833518	0.915697	0.929704	0.925712	0.940355	1.01391	1.06579	0.903549	0.853287	0.879632	0.924089	1.0553	0.999584	0.897851	0.839381	0.851429	0.819949	0.868163	0.880639	0.880587
Measles	2	2	2	0.693512	0.978459	1.71147	1.1079	0.811768	0.74003	0.762348	0.694705	0.699921	0.635627	0.656148	0.605958	0.633938	0.622186	0.640682	0.608001	0.572612	0.546448	0.577088	0.62008	0.584775	0.616582	0.668401	0.555551	0.580448	0.566582	0.605538	0.612569	0.633456	0.602444	0.595915	0.577681	0.838773	0.689858	0.750521	0.70757	0.648332	0.613269	0.562892	0.582242	0.635832	0.670734	0.613787	0.629261	0.599752	0.583524
Influenza	2	2	2	0.457535	0.428476	0.43859	0.410768	0.525856	0.497737	0.475889	0.481496	0.493293	0.44537	0.411107	0.416022	0.474994	0.45878	0.477011	0.4277	0.407447	0.382622	0.427163	0.463044	0.445767	0.450479	0.44838	0.409236	0.438532	0.425636	0.519209	0.480029	0.490452	0.492699	0.472033	0.434174	0.498457	0.539753	0.503625	0.490238	0.502919	0.45556	0.430818	0.427936	0.469121	0.485457	0.488031	0.499388	0.467888	0.56523
Penicillin	2	2	2	0.783014	0.767516	0.746036	0.696691	0.732611	0.75879	0.783712	0.804863	0.805167	0.785521	0.738194	0.699028	0.768076	0.845448	0.780348	0.792613	0.756063	0.742737	0.734346	0.806984	0.789401	0.763031	0.789235	0.797355	0.743672	0.731686	0.830523	0.84555	0.815444	0.838686	0.776483	0.780965	0.779121	1.0499	0.931195	0.849268	0.885476	0.787335	0.867728	0.753567	0.853289	0.835668	1.4023	1.26978	0.815093	0.775814
Marfan syndrome	2	2	2	0.961139	0.739723	0.593035	0.619208	0.555746	0.622741	0.656951	0.627366	0.611787	0.605257	0.572786	0.565414	0.654886	0.622719	0.634499	0.60875	0.57778	0.528486	0.574847	0.693925	0.774217	0.785294	0.650835	0.593111	1.03645	0.611102	0.803744	0.623388	0.600041	0.610338	0.603542	0.555094	0.58536	0.606049	0.720471	0.609302	0.658503	1.19564	1.25938	1.0671	0.709696	0.724063	0.777488	0.70416	0.640623	0.707837
Meningitis	2	2	2	0.956568	0.914677	0.936154	0.890725	0.879175	0.93639	0.974922	1.0568	1.01547	1.03534	1.02316	0.965258	1.04811	0.949531	1.07877	0.973476	0.944482	0.995509	1.02381	1.04208	0.991135	0.99488	0.932603	0.956378	0.936728	0.971455	0.957727	1.03507	1.14385	1.22356	1.16586	1.39127	1.16836	1.22294	1.15472	1.10653	1.11056	1.08397	1.08858	1.01528	1.20231	1.21172	1.29316	1.29062	1.18562	1.07121
Typhoid fever	2	2	2	0.852822	0.925723	1.20813	1.00204	1.01048	0.957429	0.954626	0.994085	0.9117	0.907591	0.926198	1.12444	1.0154	1.22341	0.90401	0.913875	0.901153	1.06476	0.935196	0.954124	0.913406	0.905132	0.916101	0.921434	1.10336	1.19585	1.06925	1.01668	0.995636	1.20797	0.99436	0.99634	0.922672	1.11182	1.04212	1.05721	1.02034	1.04076	1.17539	0.902768	0.975456	1.23738	1.24004	1.02682	0.91669	0.988477
Dissociative identity disorder	2	2	2	0.5917	0.616258	0.662731	0.766753	0.674893	0.667097	0.659087	0.653307	0.665146	0.727719	0.69081	0.643705	0.635592	0.6316	0.66796	0.676598	0.699616	0.761132	0.725791	0.67212	0.613878	0.636062	0.671772	0.677201	0.705956	0.70154	0.618224	0.670634	0.661662	0.67272	0.854812	0.825226	0.776546	0.667342	0.637554	0.713275	0.68412	0.623769	0.652537	0.659017	0.61948	0.662487	0.624086	0.633873	0.634454	0.659401
Guillain Barr syndrome	2	2	2	0.6179	0.699103	0.832641	0.687524	0.776106	0.689538	0.699857	0.7027	0.685937	0.67697	0.703533	0.649098	0.672526	0.783638	0.718698	0.727764	0.706573	0.600985	0.56894	0.692826	0.685642	0.688937	0.66432	0.618525	0.576825	0.522062	0.548279	0.565143	0.60058	0.651349	0.686199	0.483911	0.47936	0.577696	0.637925	0.728181	0.655301	0.618721	0.613807	0.554255	0.645981	0.658089	0.653357	0.659701	0.577004	0.548807
HIV	2	2	2	0.952172	0.950666	0.959248	0.863224	0.815478	0.864859	0.862047	0.860474	0.864229	0.847046	1.32875	1.45498	0.946314	0.82449	0.826176	0.827661	1.24242	0.766975	0.766735	0.899886	1.05675	0.842517	0.884518	0.792871	0.781388	0.836897	0.849727	0.871157	0.834847	0.878733	0.880784	0.829105	0.824611	0.876655	0.844012	0.828106	0.814276	0.812172	0.77569	0.763779	0.925085	0.899993	0.844522	0.881077	0.818948	0.848573
Ethanol	2	2	2	0.838755	0.796735	0.76047	0.709132	0.69798	0.816821	0.827865	0.86847	0.832582	0.814912	0.719328	0.696632	0.868771	0.839409	0.82072	0.811542	0.798596	0.687551	0.701143	0.799288	0.797536	0.824254	0.804139	0.756432	0.964643	0.714317	0.8085	0.824092	0.835925	0.84581	0.804929	0.763625	0.735777	0.85956	0.841415	0.85939	0.830098	0.809345	0.717159	0.695892	0.827164	0.846297	0.800796	0.841045	0.805068	0.676239
Heroin	2	2	2	0.847547	0.8117	0.92007	0.981304	0.964103	0.865911	1.01124	1.33255	1.04197	0.980089	1.05958	1.11205	1.03598	0.976173	0.955294	0.982472	0.958792	1.01953	1.02055	0.987107	0.995474	0.921307	2.08594	1.9804	0.972953	0.986828	1.04599	0.980435	0.931141	0.990404	0.986527	1.06091	1.01923	0.949206	0.938059	0.951769	0.940477	0.971497	0.971734	0.961011	0.948579	0.936645	0.936672	0.944169	1.42969	1.23066
Suicide	2	2	2	0.54141	0.579557	0.638605	0.631867	0.660051	0.570846	0.599979	0.639981	0.672505	0.615837	0.655052	0.685847	0.702293	0.712237	0.675962	0.696652	0.64953	0.66526	0.699106	0.637854	0.640812	0.612929	0.617654	0.602268	0.682942	0.683173	0.603953	0.605356	0.629863	0.63017	0.624773	0.662326	0.652951	0.623978	0.627351	0.570289	0.607081	0.635078	0.647532	0.737872	0.624179	0.775009	0.63294	0.626125	0.615946	0.640483
Malaria	2	2	2	0.886759	0.965275	0.966878	1.06795	0.966371	0.957253	0.987384	1.06089	1.00407	1.01536	0.97095	0.942889	1.01136	0.95628	0.926561	0.939552	0.891613	0.913055	1.19981	1.47251	1.34417	1.2076	1.10631	1.67693	1.42981	1.23778	1.12034	1.06104	1.04378	1.06376	1.01188	0.923104	1.02331	1.04594	1.0258	1.2567	1.03334	0.964632	0.931263	0.864948	0.981658	1.03066	0.993407	0.956529	0.873314	0.88225
Heart	2	2	2	0.85757	0.823102	0.860684	0.829612	0.883916	0.76966	0.817183	0.964236	0.833318	0.766319	0.867186	0.804681	0.772853	0.783993	0.791623	0.763937	0.731218	0.762214	0.818882	0.797638	0.780182	0.808427	0.798816	0.731766	0.799074	0.836498	0.774673	0.846813	0.772867	0.822898	0.783286	0.877017	0.847785	0.843924	0.855327	0.8178	0.817478	0.765122	0.841835	0.836015	0.814947	0.806347	0.881743	0.813926	0.73181	0.720518
Rape	2	2	2	0.663795	0.654919	0.753872	0.819135	0.7524	0.689889	0.756294	0.737347	0.740768	0.773177	0.870696	0.853414	0.788472	0.708329	0.741249	0.795424	0.791043	0.908511	0.91727	0.844364	0.768975	0.788599	0.758716	0.747275	0.886014	0.84089	0.76974	0.854206	0.795862	0.960561	0.826366	0.900288	0.851218	0.794723	0.728633	0.725052	0.784515	0.797229	0.859677	0.769452	0.708568	0.759982	0.710996	0.733124	0.794658	0.843376
Polycystic ovary syndrome	2	2	2	0.790047	0.757896	0.764594	0.737942	0.629543	0.711278	0.855816	0.785674	0.734328	0.727327	0.709456	0.572604	0.714605	0.749003	0.801989	1.85137	2.08494	1.7495	1.40127	1.31272	0.875265	0.710156	0.715066	0.688039	0.71107	0.619687	0.775026	0.841042	0.837182	0.799986	0.723302	0.703165	0.637287	0.766787	0.723253	0.801606	0.767375	0.78996	0.694748	0.598505	0.714394	0.725712	0.739183	0.709695	0.710411	0.623229
Bed bug	2	2	2	1.0793	1.05311	1.11101	1.10593	1.04573	1.16641	1.20014	1.18757	1.1347	1.11019	1.19537	1.1484	1.21441	1.15148	1.19062	1.14553	1.15735	1.30866	1.32366	1.32647	1.2941	1.21664	1.12548	1.15034	1.22141	1.16371	1.14659	1.19683	1.17241	1.30327	1.2077	1.25438	1.29303	1.23461	1.18625	1.1472	1.08212	1.11426	1.16038	1.03382	1.09781	1.11899	1.12603	1.0971	1.21358	1.16933
Pandemic	2	2	2	0.139089	0.151793	0.151146	0.157585	0.158726	0.145341	0.157739	0.165947	0.160813	0.151853	0.15071	0.175157	0.166845	0.168557	0.148759	0.14694	0.134954	0.15755	0.151147	0.157036	0.155096	0.161059	0.14532	0.141831	0.128917	0.148533	0.15645	0.156163	0.168335	0.178481	0.162016	0.158566	0.153206	0.172204	0.163794	0.160652	0.180448	0.152459	0.164276	0.175108	0.182687	0.163285	0.171651	0.171013	0.153456	0.150922
Leukemia	2	2	2	0.65764	0.737229	0.79305	0.747764	0.715708	0.73968	0.787985	0.764531	0.867909	0.983224	0.775049	0.690241	0.734082	0.776889	0.747432	0.753254	0.809925	0.829086	0.741068	0.802036	0.779098	0.68024	0.678337	0.710837	0.715971	0.646838	0.726928	0.753043	0.754003	0.741263	0.82245	0.740582	0.734275	0.777211	0.799307	0.776395	0.759464	0.769363	0.723252	0.667905	0.695036	0.724429	0.755806	0.745853	0.785211	0.717192
Lorazepam	2	2	2	0.645859	0.612873	0.662525	0.605457	0.603363	0.636766	0.689887	0.659348	0.705625	0.703618	0.677647	0.665076	0.785532	0.733551	0.758525	0.778931	0.761826	0.654872	0.605199	0.741567	0.819228	0.751725	0.866597	0.774371	0.752195	0.693754	0.737499	0.797223	0.785622	0.814619	0.813792	0.796023	0.742214	0.754486	0.813776	0.793325	0.824071	0.830548	0.805499	0.711965	0.757247	0.770794	0.811457	0.813188	0.871771	0.847533
Chronic traumatic encephalopathy	2	2	2	0.0951292	7.25292	0.111349	0.104111	0.104718	0.104491	0.155425	0.131123	0.0971499	0.108942	0.126798	0.109648	0.154901	0.145822	0.115115	0.12876	0.120843	0.101715	0.108981	0.119288	0.100867	0.180018	0.109123	0.244233	0.414666	0.172889	0.194681	0.336489	0.161688	0.139396	0.139548	0.164954	0.370571	0.192009	0.561129	0.126976	0.187982	0.271599	0.369894	2.22213	1.02714	0.246669	0.170386	0.152381	0.187965	0.131797
Amphetamine	2	2	2	0.61368	0.623741	0.629945	0.636014	0.622946	0.662714	0.700035	0.678181	0.704337	0.743198	0.693881	0.675062	0.727651	0.762324	0.756706	0.806857	0.776137	0.726505	0.734753	0.737353	0.705346	0.717287	0.756941	0.812305	0.749212	0.740071	0.710367	0.714994	0.715018	0.82001	0.772155	0.722102	0.718182	0.743229	0.732714	0.716219	0.717648	0.82651	0.674513	0.681142	0.679248	0.71435	0.686061	0.678702	0.726412	0.699937
Huntington's disease	2	2	2	0.730086	0.759321	0.741912	0.744272	0.814654	0.855742	0.967622	0.816944	0.902685	0.862133	0.782727	0.719001	0.784981	0.778132	0.871458	0.746132	0.683915	0.668073	0.725179	0.745782	0.787232	0.742159	0.85737	0.711584	0.714905	0.947898	0.755117	0.739338	0.6622	0.75166	0.697536	0.698374	0.731915	0.772416	0.733641	0.709042	0.745525	0.727159	0.677341	0.65826	0.708756	0.720397	0.717681	0.876834	0.828395	0.829863
Plantar fasciitis	2	2	2	0.745736	0.766091	0.83594	0.828739	0.816097	0.942	0.92703	0.872023	0.847118	0.816871	0.849198	0.787905	0.833675	0.853263	0.870185	0.867207	0.873328	0.839258	0.810938	0.893656	0.903464	0.848778	0.776459	0.766336	0.824858	0.867642	0.920552	0.909927	0.891977	0.907421	0.857904	0.813591	0.852291	0.8925	0.916541	0.930607	0.844602	0.854982	0.850539	0.822967	0.904035	0.927299	0.886261	0.869086	0.815671	0.797226
Attention deficit hyperactivity disorder	2	2	2	0.597855	0.633718	1.0242	0.999201	0.61903	0.653772	0.667633	0.68973	0.678209	0.748684	0.776804	0.735977	0.720852	0.744385	0.740703	0.732262	0.660263	0.689931	0.684235	0.82604	0.732641	0.70059	0.747182	0.776987	0.732804	0.675587	0.741375	0.716617	1.05564	0.764367	0.705369	0.715029	0.716251	0.78555	1.02969	0.888649	0.913918	0.813384	0.769162	0.798195	0.757435	0.761998	0.759058	0.745115	0.701928	0.707629
Anemia	2	2	2	0.82926	0.888131	0.908111	0.822628	0.831351	0.984077	1.00002	0.954819	1.01253	0.957164	0.913036	0.905741	0.981226	0.932124	0.953839	0.96954	0.985227	0.880377	0.836604	0.999751	0.97342	0.914176	0.910246	0.861824	0.841692	0.75185	0.88743	0.937337	0.921619	1.05895	0.919124	0.843022	0.802295	0.952959	1.00818	0.988574	1.01695	0.979575	1.01199	0.85814	0.958164	0.99199	0.953475	0.952286	0.896255	0.806789
Obsessive compulsive disorder	2	2	2	0.79796	0.808315	0.880067	0.843799	0.867013	0.857671	0.873798	0.871846	0.927524	1.00595	0.954278	0.930706	0.881817	0.845448	0.870731	0.831784	0.830198	0.896824	0.859826	0.895671	0.882134	0.923046	0.868903	0.718124	0.909879	0.890401	0.832109	0.736273	0.763704	0.683117	0.676511	0.622399	0.716465	0.843716	0.868312	0.866934	0.871161	0.8673	0.877955	0.800086	0.791829	0.857293	0.835849	0.854512	0.850951	0.834229
Escitalopram	2	2	2	0.528046	0.527534	0.576539	0.486287	0.450203	0.514567	0.513632	0.607467	0.629266	0.605453	0.545803	0.470346	0.594983	0.611174	0.611767	0.62693	0.597456	0.565709	0.508848	0.609635	0.643524	0.623191	0.607185	0.601333	0.590463	0.507688	0.630733	0.6517	0.6622	0.666559	0.67445	0.599356	0.501247	0.568731	0.647941	0.664509	0.657373	0.672031	0.58291	0.500172	0.635268	0.694008	0.695276	0.702685	0.667227	0.597452
Oxycodone	2	2	2	2.10832	0.974183	0.856766	0.840525	0.755493	0.744238	0.823948	0.921772	0.850614	0.840972	0.82397	0.774523	0.759623	0.764633	0.758525	0.760001	0.830595	0.846399	0.775901	0.778582	0.787413	2.07846	0.789944	1.69655	0.86577	0.788384	0.729747	0.798125	0.761728	0.793247	0.852338	0.883861	0.812809	0.830164	0.835479	0.776395	1.05462	0.820048	0.810938	0.735225	0.748225	0.806163	0.795557	0.873329	1.10292	1.20613
Hand, foot and mouth disease	2	2	2	0.00017584	0	0.000412403	0	0.000412274	0.000525963	0.000178035	0.000177674	0.000735984	0	0	0	0	0.000177615	0.000545571	0	0.000198755	0.000216415	0	0.000366478	0.00036153	0.00017393	0	0.000186866	0.000213086	0.000399283	0.000528547	0.000721306	0.000538959	0.000192536	0.000206128	0.000228152	0	0.000208479	0.000185497	0.000368047	0	0.000403865	0	0.000567303	0	0.000916303	0	0.00036896	0	0.000207882
global				243497551	241866978	226919786	226583272	240912348	269069794	258154609	251655648	247520462	243476493	230702775	252692016	261379918	260845547	251635024	246994967	234952802	227727080	244964019	259802781	252873968	249171981	249719091	242932359	235267986	248140851	258529123	258683054	264336559	246860213	237552925	226800870	239656517	228375350	250010790	249349340	246613997	246034293	231022687	248951046	247047000	253841323	249387622	247062254	240888656	230497886
				2015	2015	2015	2015	2015	2015	2015	2015	2015	2015	2015	2015	2015	2015	2015	2015	2015	2015	2015	2015	2015	2015	2015	2015	2015	2015	2015	2015	2015	2015	2015	2015	2015	2015	2015	2015	2015	2015	2015	2015	2015	2015	2015	2015	2015	2015
[truncated: 1,864 more columns]

## Sheet: de
article	cluster_2016	cluster_2017-2019	cluster_2020	2015-07-01	2015-07-02	2015-07-03	2015-07-04	2015-07-05	2015-07-06	2015-07-07	2015-07-08	2015-07-09	2015-07-10	2015-07-11	2015-07-12	2015-07-13	2015-07-14	2015-07-15	2015-07-16	2015-07-17	2015-07-18	2015-07-19	2015-07-20	2015-07-21	2015-07-22	2015-07-23	2015-07-24	2015-07-25	2015-07-26	2015-07-27	2015-07-28	2015-07-29	2015-07-30	2015-07-31	2015-08-01	2015-08-02	2015-08-03	2015-08-04	2015-08-05	2015-08-06	2015-08-07	2015-08-08	2015-08-09	2015-08-10	2015-08-11	2015-08-12	2015-08-13	2015-08-14	2015-08-15
Asperger syndrome	2	1	2	2.72992	2.62651	2.91209	3.01216	2.70429	3.53468	3.13579	3.01159	4.3398	4.46036	5.73825	3.74853	4.33049	3.6509	14.6796	5.83566	4.38798	4.01598	3.85015	3.93725	3.1004	3.26753	2.99447	2.89719	3.27067	3.23724	2.84931	3.24738	3.14443	3.16908	3.39287	3.19541	3.08456	2.91419	3.28038	2.58215	3.71138	4.26287	4.68818	3.48309	3.97601	3.82998	3.54971	3.17384	3.1357	9.09774
Tuberculosis	2	1	2	1.57551	2.04759	2.06219	2.00918	1.76257	2.46099	2.03509	1.667	2.16082	1.80128	1.73093	2.22353	2.32289	2.45163	1.59923	1.8523	2.02664	1.96531	1.77283	1.97636	2.03706	2.90221	2.56351	2.48826	2.44183	2.59829	4.40401	3.1426	2.72657	2.60044	3.19948	2.88011	2.27106	2.4232	2.34896	2.07389	7.93493	12.8081	4.16715	2.41222	3.06383	2.68161	2.25636	2.1836	2.22742	2.16381
Spanish flu	1	2	1	0.257019	0.275637	0.257154	0.287026	0.316613	0.217055	0.226702	0.215823	0.20201	0.199706	0.291116	0.234231	0.231762	0.244382	0.214626	0.228001	0.226045	0.30349	0.269589	0.211549	0.245448	0.255978	0.186061	0.239561	0.295786	0.297258	0.312435	0.316967	0.324093	0.26186	0.258211	0.324998	0.556866	0.340314	0.289062	0.28345	0.277723	0.259229	0.359	0.283006	0.288975	0.288871	0.262877	0.265289	0.27455	0.246625
Bipolar disorder	2	1	2	4.46661	3.55898	4.15219	3.29596	3.47823	4.33647	3.53177	10.2013	6.3372	4.28031	3.94321	3.7859	3.43279	3.36982	6.07104	4.88205	3.94171	3.3268	3.90947	3.40024	2.97364	3.11496	2.65972	3.16109	3.34514	4.71859	2.72051	2.48247	2.41522	2.90149	2.78826	2.58543	2.52175	2.76966	2.88021	2.75719	2.74296	2.2809	2.56913	2.45298	3.15087	3.01048	2.86798	2.85602	4.9513	3.11479
Borderline personality disorder	2	1	2	2.88747	3.16773	3.33307	3.16158	3.08494	3.18322	3.07986	2.93611	3.18903	2.88709	3.43454	3.23604	3.27627	3.30189	2.69395	3.20949	3.25	3.38687	3.7533	3.33352	3.37976	3.47096	2.90065	3.68887	2.92594	2.88567	2.73879	2.8431	2.76298	2.72564	2.95721	2.36109	2.45734	3.08128	4.14757	3.22369	3.57433	2.65612	3.47669	2.68738	3.09777	3.46912	3.28596	3.24388	5.00489	3.39998
Fibromyalgia	2	1	2	1.49057	1.50888	1.58462	1.24915	1.23217	1.59586	2.93519	2.01854	2.02236	1.72816	1.62794	1.64709	1.97524	1.95115	1.43695	1.73747	1.56097	1.42893	1.5172	1.9194	1.7795	1.72319	2.11347	1.71249	1.66619	1.55542	2.02335	2.0974	2.22313	2.13502	1.93712	1.58133	1.5398	1.80817	1.875	1.74601	1.752	1.38722	1.50589	1.3288	1.847	2.0381	1.8673	1.84214	1.85133	1.53151
Autism	2	1	2	1.73089	1.97135	2.01751	3.20888	2.76202	2.36598	5.95241	2.63423	2.17671	2.22507	2.21227	2.04994	2.06103	1.941	1.95192	2.2201	2.31477	1.98639	2.33469	2.0504	1.88769	2.12156	2.30589	1.91649	2.22478	2.67729	3.78661	2.10263	2.17852	2.40453	2.5513	2.43627	2.09469	1.93323	1.82986	1.82421	2.40122	1.641	1.85642	1.62278	1.91054	1.9021	2.05394	2.08904	2.17289	2.17903
Sexual intercourse	2	1	2	1.88989	2.23525	2.65792	2.72406	2.6204	2.28179	2.21631	1.91063	2.06549	2.03244	2.46871	2.37636	2.22807	2.18773	1.6784	2.12357	2.60776	2.67451	2.80495	2.26846	2.21711	2.23853	2.06973	2.37035	2.66739	2.73655	2.64157	2.55844	2.61004	2.49436	2.44185	2.69457	2.61687	2.33505	2.58854	2.34224	2.39581	2.33462	2.8254	19.2781	2.80445	2.50029	2.37465	2.48829	2.68062	2.55963
Schizophrenia	2	1	2	2.03873	2.593	2.51296	2.48003	2.4003	2.4131	2.63019	2.45349	2.58678	2.30055	2.7283	3.19036	3.05956	3.01457	2.28367	2.65779	2.70768	2.59126	2.79622	2.42061	2.47225	2.45637	2.47287	2.38626	2.7025	2.74741	2.54768	2.66322	2.82671	2.90722	3.23136	2.60362	2.36618	2.49495	2.39931	2.84783	2.4995	1.91969	3.42903	2.26562	2.37447	2.53762	2.32383	2.51368	2.769	2.50076
Multiple sclerosis	2	1	2	2.73065	3.19202	3.33108	2.82403	3.30865	2.95999	3.05301	3.54518	3.33505	3.01996	3.15919	3.29668	3.27025	3.19961	2.96943	3.33597	3.2791	3.07389	3.10332	3.32213	3.26188	3.05987	3.23938	3.23033	3.05681	3.00516	3.08862	3.22119	3.33652	3.59532	3.47682	3.41733	2.83486	3.26681	3.42969	3.70884	3.07839	3.00332	2.83599	3.39137	3.18046	3.09047	3.18606	3.05214	3.14698	2.95545
COVID-19 pandemic	1	2	1	0	0	0	0	0	0	0	0	0	0	0	0	0	0	0	0	0	0	0	0	0	0	0	0	0	0	0	0	0	0	0	0	0	0	0	0	0	0	0	0	0	0	0	0	0	0
Amyotrophic lateral sclerosis	2	1	2	10.1319	5.50352	3.1891	2.99281	3.51792	2.46408	2.28118	4.92552	2.66774	2.11971	2.60849	2.91127	3.1649	2.58749	6.45776	3.00478	3.0191	3.05282	2.35301	2.4678	2.95507	2.37076	2.0912	2.39748	2.1503	2.06105	2.12223	2.07295	2.27229	2.08055	1.95624	3.05232	2.18486	1.93835	1.9809	1.82332	1.88365	1.52968	1.58214	1.79682	2.90454	1.91277	1.9926	2.08729	3.02851	2.0136
Body mass index	2	1	2	1.81728	2.01156	2.18432	1.85223	1.89156	1.9983	2.87031	2.0192	2.19487	1.81622	2.01679	2.00674	2.1438	2.06281	1.66466	2.05201	2.22261	2.00219	1.93249	1.97391	1.94017	2.0385	2.00215	2.17945	1.84174	1.95834	2.05825	2.0939	2.12208	2.28602	2.01681	2.04822	1.81229	2.18436	2.26562	2.27382	1.97381	1.56938	1.71134	1.4213	1.85309	1.99543	2.05482	1.96647	1.92467	1.73247
Ethanol	2	1	2	1.43393	1.68566	1.58065	1.43835	1.29983	1.41434	1.44299	1.27905	1.41331	1.21475	1.38412	1.09889	1.38004	1.46395	1.17325	1.37133	1.46686	1.27403	1.17258	1.45236	1.37742	1.37821	1.35332	1.38684	1.18421	1.17422	1.332	1.47481	1.43566	1.37142	1.35481	1.3485	1.17417	1.42891	1.31684	1.4208	1.31377	9.67164	1.17443	0.904679	1.30561	1.47457	1.39237	1.55321	1.28719	1.1631
Hand, foot and mouth disease	2	1	2	1.71854	1.78284	2.08304	1.80385	1.90328	2.82018	2.57053	2.60046	2.68665	2.2974	2.32998	2.22602	3.13706	2.81235	2.06708	2.45226	2.51754	2.29198	2.23872	3.25785	2.92762	2.93442	2.39176	2.18974	1.8311	2.00278	2.58756	2.39864	2.25135	1.90183	1.80217	1.40307	1.33767	2.16489	2.04688	1.70248	1.71052	1.39968	1.5006	1.35153	2.02804	2.01854	1.71658	1.73007	1.9115	1.56704
MDMA	2	1	2	1.70838	1.61696	1.80802	1.99951	2.02686	1.88398	1.87178	1.58491	1.61835	1.486	2.186	2.30327	1.92257	1.76767	1.3244	1.72748	1.85104	2.48166	2.49697	2.00321	1.60026	1.72149	1.61333	1.86128	2.39608	2.45509	1.92197	2.26679	2.20128	1.98211	2.18789	2.66183	2.70506	2.13619	1.80035	1.6154	1.55813	1.3771	2.28531	1.87207	1.8853	1.72167	1.65262	1.53745	1.78927	2.20035
Methamphetamine	2	1	2	0.941677	1.1436	1.19939	1.27925	1.21323	1.14398	1.09697	1.30751	1.37397	1.17779	1.51338	1.4328	1.32059	1.29296	1.14445	1.27314	1.3388	1.32461	1.35143	1.39622	1.2555	1.64521	1.3557	1.35315	1.74173	2.00476	1.45914	1.40758	1.30548	1.35422	1.48232	1.67714	1.40405	1.21672	1.48611	1.22177	1.14696	1.00578	1.30468	1.25667	1.25948	1.28881	1.17856	1.16184	1.32292	1.50614
Cocaine	2	1	2	1.0121	1.09082	1.21925	1.1825	1.42882	1.11772	1.00748	1.12016	1.20373	1.12983	1.62584	1.46602	1.38907	1.38197	0.995917	1.12835	1.27186	1.3499	1.38022	1.11307	1.03589	1.08579	1.09649	1.16225	1.42786	1.42407	1.22398	1.25215	1.2026	1.10574	1.44301	1.62742	1.49521	1.19725	1.15885	1.08226	1.04056	1.06494	1.31739	1.09675	1.0558	1.1857	1.11635	1.09705	1.22043	1.47062
Crohn's disease	2	1	2	1.84923	2.1054	2.3392	3.59481	1.97905	2.22463	2.25285	2.02913	2.22286	1.99863	1.97581	1.82816	2.14305	2.30172	1.8361	2.18598	2.29343	2.02748	2.05114	2.40108	2.48436	2.76405	2.62951	2.40871	2.15881	2.2082	2.47788	2.71299	2.65647	2.54979	2.57255	2.26165	2.08676	2.42422	2.37413	2.6559	2.27318	1.90335	1.78229	1.57182	2.12292	2.29141	2.38517	2.50055	2.35906	1.88978
Down syndrome	2	1	2	1.25315	1.62701	1.59554	1.20078	1.41619	1.5302	1.84419	1.56902	1.8544	1.24462	1.32631	1.21435	1.26115	1.46395	1.16997	1.33472	1.45134	1.391	1.27117	1.35147	1.9983	1.66216	1.72783	1.48884	1.53957	1.48925	1.32369	1.54903	1.422	1.7967	1.35481	1.50008	1.40901	1.34485	1.56424	1.34616	1.20016	1.96796	1.48895	1.12654	1.29081	1.2577	1.56149	1.23889	1.2477	1.44626
Leonardo da Vinci	1	1	2	0.975801	1.07322	1.10507	0.969653	1.08514	1.03043	1.00301	0.900364	1.02518	0.819266	0.924846	0.921973	0.969939	0.986899	0.732215	0.79301	0.812984	0.869373	1.19265	0.936511	0.758145	0.803533	0.814217	0.903034	1.00227	0.985591	0.84507	0.977969	0.980472	0.925112	0.980778	0.949528	0.922495	0.737005	0.87934	0.829024	0.735785	0.569836	0.962628	0.793358	0.913055	1.09771	0.936717	1.02088	0.939298	0.967218
Syphilis	2	1	2	1.27783	1.43683	1.45158	1.40718	1.3341	1.52789	1.31696	1.13406	1.42769	1.29809	1.33998	1.29325	1.31307	1.72785	1.1968	1.45205	1.3553	1.51324	1.62102	1.55082	3.56304	2.54283	1.56164	1.88374	1.54809	1.65516	1.52894	1.45036	1.89085	1.53198	1.65234	1.6832	1.60322	1.52014	1.44705	1.37638	1.47337	1.46273	1.58744	1.49735	1.74516	1.60879	1.64911	1.421	1.39907	1.47265
Parkinson's disease	2	2	2	1.66336	1.61696	1.79213	1.5867	1.65342	1.69628	2.0172	1.70672	2.03371	12.583	3.60375	6.5892	2.06253	1.87152	1.49453	1.7383	1.73074	1.73032	1.77457	1.73063	1.73025	1.71725	1.54256	1.52907	1.67683	1.63245	1.78071	1.73677	1.7197	1.74319	1.81279	1.60195	1.67951	1.75282	1.63976	1.57541	1.56985	1.29692	1.55673	1.45501	1.98888	1.89677	1.85854	5.13593	2.86679	1.95067
Sigmund Freud	1	2	2	0.95765	0.976039	1.09315	0.949228	1.1122	1.0567	0.96199	0.805031	0.869322	0.712337	0.980547	0.907022	0.92479	0.90726	0.688374	0.834616	0.869253	1.29721	0.916078	0.866537	0.86795	1.08324	0.904862	0.979768	1.15122	1.22162	0.92401	0.963998	0.897628	0.856302	1.02647	0.934976	0.877906	0.845659	0.847222	0.854792	0.880958	0.747326	0.920268	0.842747	0.860831	0.979495	1.15929	1.07341	1.14803	1.07581
Blood type	2	2	2	1.21975	1.38489	1.85965	1.91243	1.45407	1.36876	1.40719	1.16915	1.55025	1.27765	1.59116	1.44359	1.48162	1.50377	2.15346	1.67256	1.81903	2.25721	1.60357	1.69727	1.64386	1.8249	1.63161	1.75554	1.85558	1.62455	1.45581	2.0712	1.70604	1.55396	1.87442	1.89178	1.7568	1.61342	1.61458	1.80821	1.58609	1.27512	1.67745	1.37191	1.55803	1.78033	1.66138	1.54095	1.62003	1.66548
Amphetamine	2	1	2	1.15005	1.17376	1.48434	1.72	1.54337	1.29924	1.20361	1.1718	1.39137	1.23991	1.7509	1.82069	1.47259	1.57482	1.55866	1.83982	1.75597	1.91051	1.94645	1.79247	1.55424	1.55367	1.67058	1.81823	2.05028	2.11833	1.58129	1.66604	1.61318	1.52815	1.70866	2.17676	1.98272	1.71694	1.59722	1.45457	1.3832	1.12955	1.72193	1.42444	1.48143	1.59546	1.70957	1.35096	1.46489	1.62083
Shingles	2	2	2	1.51743	1.86495	2.30445	2.15108	2.12158	2.52201	2.23719	1.97683	2.19411	2.03637	1.95269	1.7069	2.15283	2.31578	1.68822	2.06366	2.14888	2.01905	2.05114	2.57276	2.293	2.22158	2.2216	2.42369	2.27478	2.27733	2.68229	2.48422	2.36333	2.2994	2.30052	2.14038	2.1145	2.58311	2.38194	2.31558	2.12981	1.83718	1.97079	1.7341	2.55986	2.33052	2.33172	2.3482	2.35154	2.09479
Pandemic	1	2	1	0.270814	0.306635	0.231339	0.204251	0.22641	0.185385	0.192398	0.153592	0.169476	0.143096	0.170256	0.17858	0.227247	0.179578	0.111239	0.120657	0.144552	0.184412	0.14919	0.187139	0.184894	0.187321	0.14869	0.156276	0.194708	0.180725	0.157048	0.203453	0.164778	0.156734	0.185955	0.197667	0.140703	0.165032	0.176215	0.152832	0.146075	0.136231	0.149319	0.131704	0.195841	0.158212	0.212054	0.167228	0.136335	0.134984
Influenza	1	2	2	0.272992	0.247151	0.264104	0.231126	0.223704	0.295844	0.243853	0.207878	0.267833	0.197347	0.232262	0.2334	0.308514	0.310748	0.213972	0.223008	0.223134	0.216026	0.229456	0.252231	0.247063	0.218683	0.23695	0.201194	0.228755	0.208377	0.250945	0.270688	0.265829	0.260904	0.219958	0.255875	0.203127	0.24601	0.229167	0.218585	0.20198	0.166591	0.181088	0.158358	0.221953	0.229319	0.21994	0.25128	0.201211	0.216178
Huntington's disease	1	2	2	1.54502	1.22738	0.993864	0.829902	0.903835	0.919203	0.970939	3.24197	1.52226	1.05514	1.09195	0.976793	0.984988	1.07747	1.8819	1.35552	1.11761	0.954729	1.04607	1.26034	0.96726	0.934912	0.970063	0.926428	0.937364	0.941151	1.00627	1.0356	0.989576	1.45265	1.04453	0.886469	0.764947	0.920488	1.0217	0.866343	1.12892	0.766009	1.45718	0.86705	1.06102	1.0906	1.06115	1.84126	1.12358	1.16513
Lyme disease	1	2	2	8.86788	3.39812	2.51693	2.32738	2.52569	2.63479	2.1119	1.69215	1.63499	1.49386	1.68784	1.54991	1.80895	2.06281	1.63587	1.82567	1.97522	1.89681	1.85048	2.12281	1.8118	1.82829	1.60378	1.81917	1.77578	1.80033	2.28344	1.73066	1.73062	1.73841	1.58327	1.38609	1.32578	1.7559	1.59896	1.50255	1.56264	1.49154	1.34493	1.17279	1.50667	1.55368	1.51855	1.36409	1.49498	1.29402
Cystic fibrosis	1	2	2	0.893032	1.30697	1.17953	0.866452	0.985017	0.966322	1.01568	0.852698	0.911691	1.49229	0.904878	0.838912	1.01208	1.03999	0.780637	0.904514	1.20881	0.966321	0.994599	0.908847	1.37984	1.07053	1.14261	1.29045	1.50978	0.938188	1.05696	1.10022	2.09568	1.12581	0.87133	0.886469	1.12959	1.13062	3.05729	2.20096	1.36156	0.767566	0.74977	0.693797	0.848645	0.918165	1.07692	0.872915	0.924254	0.87689
Gout	1	2	2	1.02372	1.27597	1.33343	1.29108	1.39544	1.45759	1.38184	1.24528	1.39818	1.26192	1.20755	1.27415	1.38229	1.33903	1.07706	1.42625	1.43194	1.29089	1.34882	1.4068	1.27972	1.30277	1.47736	1.41023	1.39594	1.32136	1.48905	1.49839	1.36738	1.45743	1.35906	1.3485	1.5725	1.53654	1.42795	1.26619	1.34533	1.08129	1.21467	1.14849	1.52408	1.3848	1.35294	1.43501	1.3577	1.31737
Heroin	1	2	2	0.827688	0.836964	0.939256	0.994378	1.0202	0.86436	0.912026	0.797749	0.869322	0.747718	0.961629	0.906191	0.913503	0.966598	0.719128	0.928646	0.974029	0.948407	0.970171	0.866537	0.940616	0.895075	6.60677	2.02036	1.0959	1.14459	0.958079	0.846118	0.913105	0.890707	1.0966	1.14477	1.06122	0.896912	0.811632	0.876117	0.853005	0.801818	1.16278	1.03011	0.973113	0.959051	0.954242	1.00512	0.981609	1.02507
Attention deficit hyperactivity disorder	1	2	2	1.06075	1.17125	1.2123	1.15993	1.0644	1.17797	1.05744	1.13274	1.29982	0.99224	1.21071	1.14873	1.21826	1.22816	1.08164	1.29894	1.27866	1.14125	1.55733	1.44748	1.2232	1.42737	1.65467	1.37467	1.20868	1.41025	1.25057	1.31851	1.33734	1.2424	1.11041	1.25997	1.44171	1.38278	1.50608	1.81888	1.41296	1.06027	1.7357	1.06931	1.27601	1.69323	1.5352	1.40262	1.31257	1.24429
Intersex	1	2	2	0.527833	0.613271	0.625509	0.776152	1.08875	0.807972	0.586143	0.53095	0.566686	0.480395	0.726214	0.624616	0.585425	0.575431	0.393917	0.512586	0.599552	0.761887	0.568841	0.489817	0.506237	0.496699	0.393591	0.378058	0.494749	0.436504	0.464498	0.523912	0.416041	0.441531	0.502609	0.485072	0.565783	0.558648	0.52691	0.492261	0.544625	0.419592	0.576094	0.556605	0.699806	0.725288	0.598482	0.618132	0.647824	0.665787
Lysergic acid diethylamide	1	2	2	1.03824	0.931635	1.1845	1.19648	1.11671	1.04588	0.907552	0.881165	1.00324	0.823984	1.06778	1.06982	1.00154	1.04858	0.755771	1.02268	1.09336	1.29089	1.23627	1.11551	1.04638	0.966274	0.915199	1.01252	1.16718	1.26211	0.980514	0.928198	0.958624	0.979586	1.05091	1.67229	1.30596	1.1583	1.07118	0.994295	0.833168	0.862539	1.17655	1.00032	1.0001	0.98305	0.933212	0.97798	0.972207	1.10728
Lobotomy	1	2	2	0.731125	0.761562	0.854862	0.893327	0.902933	0.801792	0.80837	0.77524	0.842085	0.709978	0.905928	1.04906	0.870612	0.872125	0.6622	0.720616	0.887686	0.91047	1.11413	0.834805	0.70082	0.873884	1.01777	1.29794	1.83962	1.22755	0.908222	0.969238	0.942237	1.55205	1.03816	1.00652	0.993837	0.737005	0.830729	0.776599	0.849399	2.02712	1.48365	0.937605	0.893906	0.823949	0.904295	1.15834	0.939298	0.904293
Paracetamol	1	2	2	0.789208	0.943365	1.03556	0.951378	0.844301	0.926927	0.891892	0.957299	1.01005	0.84993	1.03204	0.970148	0.975206	0.954106	0.763624	0.862908	0.965298	0.986343	0.900374	0.914542	0.880869	0.88236	0.866696	0.902098	1.19378	0.890785	0.892434	1.00853	0.923119	1.0245	1.01797	0.921637	0.821426	0.837459	0.878472	0.871675	0.800707	0.673372	0.832371	0.593451	0.832978	0.916387	0.84471	0.787988	0.778517	0.811935
Female genital mutilation	1	2	2	0.400775	0.387064	0.469628	0.440751	0.486194	0.417117	0.436997	0.344919	0.404776	0.356168	0.4372	0.487566	0.611009	0.491888	0.334372	0.523403	0.435597	0.743972	0.677026	0.484122	0.495741	0.656897	0.403133	0.42204	0.386224	0.493783	0.372263	0.338797	0.431517	0.398524	0.35172	0.349252	0.415172	0.488945	0.500868	0.417622	0.473391	0.544147	0.511495	0.486834	0.416054	0.554632	0.620389	0.490303	0.493625	0.551101
Narcissistic personality disorder	1	2	2	0.486448	0.516924	0.560972	0.507401	0.568279	0.662753	0.561534	0.495862	0.534909	0.532287	0.566468	0.674452	0.657662	0.639454	0.468513	0.638236	0.618955	0.577474	0.701454	0.589896	0.613621	0.681477	0.523993	0.52404	0.53518	0.522423	0.599111	0.606865	0.610861	0.525632	0.524923	0.487497	0.465706	0.572998	0.793403	0.768602	0.703324	0.577621	0.616336	1.30057	1.88008	0.759064	0.768476	0.686425	0.760653	0.713488
Measles	1	2	2	0.75581	0.872989	1.01471	1.13198	1.27547	1.22895	1.1954	0.898378	1.04712	0.913615	0.953222	0.863	0.86083	0.901794	0.623593	0.723944	0.824626	0.810361	0.786083	0.807141	0.767026	0.773867	0.691766	0.842208	0.828838	0.782153	0.811002	0.806825	0.767445	0.738751	0.739568	0.719119	0.799627	0.810808	0.775174	0.738391	0.667256	0.531691	0.653401	0.621673	0.742456	0.812394	0.786001	0.657532	0.667569	0.705369
Virus	1	2	2	0.51912	0.637567	0.538136	0.447201	0.509647	0.789433	0.548856	0.454816	0.468329	0.451304	0.443506	0.449358	0.516197	0.556692	0.405695	0.441856	0.532612	0.495279	0.472871	0.513413	0.457793	0.420414	0.424601	0.409874	0.459638	0.453293	0.453696	0.503829	0.48705	0.49505	0.517485	0.43899	0.376528	0.417192	0.408854	0.399851	0.385025	0.360429	0.496669	0.3175	0.374274	0.416863	0.43287	0.470166	0.430629	0.37958
Lorazepam	1	2	2	0.567039	0.676106	0.760539	0.724552	0.772138	0.91843	0.922467	0.808342	1.02745	0.882166	0.772456	0.786584	0.820196	0.900233	0.702115	0.803828	0.832387	0.931546	1.37586	0.953598	0.984215	0.925588	0.969268	0.983511	1.0427	1.02509	1.01624	1.07577	1.10428	1.21947	1.53652	1.11567	0.818454	1.09782	1.06163	1.20933	1.0622	0.797926	0.937212	0.769056	1.03317	1.21681	1.09181	0.974478	0.994772	0.903278
HIV	1	2	2	0.805181	0.902312	0.811176	0.741752	1.18527	0.943921	0.89562	0.748097	0.810308	0.730421	1.04571	0.816486	0.841266	0.993145	0.677904	0.812149	0.800373	0.82406	0.796552	0.834805	1.14569	0.880665	0.8007	0.79729	0.801175	0.790053	0.776933	0.7946	0.771087	0.705302	0.774634	1.05988	0.924476	0.74213	0.71441	0.69574	0.736686	0.556602	0.714823	0.542494	0.725918	0.732399	0.692242	0.696931	0.707059	0.678981
Suicide	1	2	2	0.681028	0.881367	0.922377	1.0019	0.848811	0.909934	0.794201	0.70374	0.742971	0.680887	0.752488	0.864661	0.791602	1.06732	0.884023	0.812981	0.753805	0.889395	1.06701	0.874674	0.808203	0.821333	0.764919	0.98819	0.996946	0.944114	0.918194	0.881046	0.869407	0.857258	1.33143	1.77415	1.08202	0.963539	0.866319	0.847684	0.817839	0.703732	0.937212	0.790223	0.825144	0.859502	0.869245	0.885173	0.772876	0.924591
Oxycodone	1	2	2	0.966362	0.808479	0.697988	0.701977	0.583614	0.5129	0.556314	0.4952	0.596949	0.548012	0.625322	0.559829	0.565108	0.616812	0.469167	0.533389	0.682014	0.661777	0.723266	0.631392	0.628154	0.653506	0.839661	0.712133	0.661794	0.63303	0.732062	1.03123	1.0615	0.813296	0.856454	0.728821	7.61876	3.41236	1.35417	1.02006	0.835873	0.610316	0.828135	0.627161	0.711121	0.73951	0.754456	0.717944	0.725864	0.767279
Obsessive compulsive disorder	1	2	2	0.668685	0.770777	0.769475	0.805177	0.761314	0.753901	0.756169	0.758689	0.830736	0.708406	0.828157	0.80901	0.919523	0.819032	0.634063	0.763886	0.856641	0.889395	0.873328	0.837246	0.7751	0.892532	0.797519	0.738335	0.965027	1.08929	0.84507	0.829528	1.05239	0.68141	0.700252	0.617254	0.770892	0.871286	0.819444	0.822804	0.806117	0.621993	0.757183	0.673414	0.752901	0.827504	0.826309	0.917568	0.812366	0.760175
Diazepam	1	2	2	0.702809	0.86126	0.884648	0.791202	0.737861	1.22972	1.00748	0.850712	0.895046	0.809831	0.956375	0.944399	0.921028	0.982214	0.7826	1.04348	0.98276	0.929439	0.968426	0.95197	1.40164	1.79608	1.03606	1.17628	1.09802	1.55147	1.06776	1.1823	1.14798	1.16881	1.15292	1.20904	1.0414	1.2567	1.17708	1.06805	1.05408	0.846969	0.970041	0.79571	1.04797	1.06838	0.99455	0.94471	1.15367	1.23008
HIV/AIDS	1	2	2	0.98887	1.11009	0.948192	1.33193	1.23668	1.05206	1.00897	0.878517	0.88294	0.851502	0.873349	0.935263	0.948117	1.09465	0.79176	0.876222	0.907089	0.887287	0.868966	0.930815	1.07061	0.925588	0.794339	0.85718	0.863949	0.869059	0.855042	0.819049	0.797487	0.776979	0.830951	0.942252	0.847189	0.893836	0.760417	0.790816	0.75472	0.621215	0.790012	0.671062	0.755512	0.791062	0.732549	0.844022	0.727745	0.839338
Leprosy	1	2	2	0.561231	0.599028	0.963085	4.44191	3.56031	0.811834	0.604786	0.556107	0.640832	0.569241	0.735673	0.687742	0.622296	0.638673	0.45608	0.597462	0.674253	0.672315	0.695347	0.559791	0.618465	0.70182	0.640083	0.899291	0.871397	0.895723	0.880801	0.743955	0.792936	0.703391	0.767195	0.736097	0.831335	0.779032	0.677083	0.590002	0.663649	0.573728	1.9602	1.01914	0.652804	0.658626	0.723787	0.62251	0.595171	1.63605
Meningitis	1	2	2	0.920622	1.08328	1.22818	1.10725	1.10048	1.25599	1.17825	0.971864	1.0963	1.04335	1.16236	1.07563	1.19041	1.22425	0.961236	1.15831	1.20104	0.958945	1.10627	1.23837	1.20706	1.29006	1.06468	1.22401	1.15441	1.0488	1.2165	1.26263	1.31094	1.22424	1.27405	1.20662	1.90147	1.29053	1.20833	1.23421	1.14245	0.989428	1.34175	0.93447	1.22205	1.23903	1.27495	1.32732	1.31445	1.13671
Typhoid fever	1	2	2	0.603341	0.687835	0.814154	0.635327	0.681935	0.700603	0.702477	0.636213	0.69455	0.58182	0.668411	0.580594	0.72087	0.883056	0.559467	0.697316	0.724701	0.65967	0.727628	0.687534	1.19737	0.767086	0.695742	0.852501	0.918212	0.763389	0.77444	0.941296	0.752879	0.842922	0.794823	0.662123	0.761975	0.836434	0.796875	0.787262	0.961209	0.615765	0.608923	0.534655	0.710251	0.785729	0.789506	0.75209	0.741848	0.841368
Malaria	1	2	2	0.757262	0.870476	1.01074	0.934178	0.984115	0.949328	0.865791	0.806356	0.846624	0.716268	0.79873	0.914497	0.896949	0.939271	0.687719	1.22738	0.879925	0.926277	0.921313	0.913729	1.11744	0.89677	0.89373	2.3638	1.25656	1.09422	1.13092	1.04433	1.03145	0.987232	1.02541	0.973782	1.03644	1.36126	0.903646	0.924988	0.926945	0.788585	1.19349	0.93055	1.26644	1.03105	0.998931	1.02613	0.997593	0.858622
Pneumonia	1	2	2	0.738385	0.870476	0.844933	0.775077	0.775746	0.885216	0.796438	0.735518	0.78534	0.703688	0.660004	0.742562	1.15655	0.948641	1.19418	1.27398	0.895447	0.719735	0.924803	0.980448	0.866336	0.854389	0.675069	0.650372	0.632002	0.62513	0.717936	0.722999	0.718285	0.635537	0.682188	0.554195	0.541012	0.885636	0.798611	0.762382	0.857514	0.744212	0.877908	0.60521	0.785976	0.865724	0.773733	0.766099	0.70988	0.721608
Dopamine	1	2	2	0.744193	0.882205	0.845926	0.813777	0.891206	0.872856	0.891892	0.822244	0.901855	0.891601	0.982649	0.921973	0.920275	0.935368	0.713239	0.956938	1.01186	0.928385	1.01379	0.94302	0.913165	0.903551	0.961317	0.877768	0.968219	0.974728	1.02372	1.09236	1.01598	0.962384	0.839452	0.947103	0.899705	1.03837	0.946181	1.07249	0.856612	0.675707	0.793189	0.87097	0.912185	0.938608	0.932336	0.879919	0.845274	0.912412
Psoriasis	1	2	2	0.772509	0.938338	1.00776	0.944928	1.01659	1.02194	0.927687	0.835485	0.944981	0.846785	0.944814	0.905361	0.987998	0.993145	0.729597	1.03183	0.945895	0.892556	0.898629	0.958479	0.902668	0.933217	0.871467	0.925493	0.778831	0.936213	0.982176	1.03036	1.05421	1.61895	1.10723	1.23693	1.16724	1.16342	0.950521	0.964973	0.931453	0.733314	0.806955	0.682821	0.956575	0.966162	0.925326	0.907061	0.825529	0.81904
Guillain Barr syndrome	1	2	2	0.481366	0.526977	0.521257	0.412801	0.368028	0.57624	0.52201	0.450182	0.53037	0.503196	0.467678	0.439391	0.548553	0.596512	0.478328	0.585812	0.565597	0.709197	0.535688	0.698925	0.667716	0.730639	0.53592	0.542756	0.44155	0.403915	0.476962	0.527405	0.574446	0.528499	0.43354	0.462031	0.341848	0.655002	0.588542	0.558902	0.593317	0.500553	0.444779	0.348858	0.825144	1.57324	0.890275	0.757344	0.681673	0.513549
Leukemia	1	2	2	0.987418	3.23056	1.41087	1.13843	0.952544	1.06056	1.19466	1.06587	1.17725	1.21946	1.0909	1.03161	1.0813	1.18522	0.904963	1.35552	1.24955	1.17602	1.0452	1.30428	1.28376	1.27311	1.12432	1.00503	0.885229	0.926337	0.953924	0.904622	1.00141	1.13059	0.905333	0.956804	0.762965	1.02812	1.28733	1.17912	1.18663	0.948948	1.08018	0.939173	1.09497	1.09504	1.12862	1.06378	1.21667	1.24531
Ketamine	1	2	2	0.545984	0.633378	0.658274	0.679402	0.699074	0.697513	0.640581	0.505793	0.571225	1.13455	0.985802	0.899546	0.87287	0.798732	0.599382	0.703141	0.734402	1.05484	1.2607	1.00486	0.779137	0.775562	0.667117	0.918942	0.958643	0.96979	0.757821	0.716887	0.775638	0.919378	0.92871	1.13022	0.899705	0.809783	0.93316	0.751719	0.801609	0.617322	0.863082	0.729074	0.812959	0.733288	0.745693	0.719695	0.757832	0.969248
Penicillin	1	2	2	1.40417	0.817694	0.805219	0.894402	0.635931	0.725321	0.5675	0.53095	0.593923	0.571599	0.684176	0.646212	0.676474	0.610565	0.529367	0.639068	0.671343	0.806146	0.619444	0.652547	0.71293	0.637402	0.559774	0.594224	0.609659	0.572789	0.771947	0.619963	0.601757	0.565771	0.777821	0.663336	0.575692	0.630401	0.578125	0.541131	0.593317	0.442946	0.536911	0.44842	0.564023	0.553743	0.595854	0.629515	0.602693	0.516594
Black Death	1	2	2	0.640369	0.428954	0.32169	0.341851	0.365322	0.400124	0.314698	0.301225	0.32836	0.225652	0.370989	0.331412	0.394296	0.304502	0.201539	0.262118	0.250298	0.292952	0.402202	0.299423	0.315692	0.277168	0.271141	0.310681	0.311745	0.312071	0.295816	0.348402	0.29132	0.244658	0.278401	0.258301	0.344821	0.36594	0.25434	0.259459	0.266001	0.235875	0.29546	0.337099	0.308123	0.292426	0.319833	0.271418	0.283952	0.294327
Dissociative identity disorder	1	2	2	0.494435	0.56384	0.555015	0.588027	0.593536	0.564653	0.637598	0.564714	0.607542	0.569241	0.617965	0.647873	0.65691	0.612908	0.476365	0.604119	0.600522	1.18551	0.73548	0.568741	0.551451	0.541622	0.483441	0.478187	0.503261	0.526373	0.484441	0.584162	0.533479	0.572461	0.524923	0.446266	0.400309	0.519696	0.598958	0.532246	0.578889	0.460851	0.632221	0.531519	0.591876	0.606185	0.574823	0.590991	0.525593	0.592713
Cancer	1	2	2	0.636013	0.732239	0.791318	0.752502	0.770334	0.796385	0.735289	0.640847	0.752807	0.762657	0.767202	0.713491	1.04142	0.951764	0.735487	0.821302	0.858581	1.02112	0.809639	0.975566	0.798514	0.791666	0.737884	1.00597	0.897997	0.761414	0.733724	0.798966	0.811143	0.862992	0.904271	0.783391	0.704504	0.863085	0.783854	0.743722	0.78087	0.618101	0.725413	0.563661	0.617117	0.782174	0.876255	0.750339	0.770996	0.804831
Sepsis	1	2	2	0.720234	0.883881	0.959114	0.840652	0.957956	1.40352	0.960499	0.933466	0.898829	0.768947	0.825004	0.740901	0.874375	0.79717	0.665471	0.845434	0.877014	0.788231	0.786955	0.948716	0.968067	0.976445	0.926331	0.813198	0.840542	0.980654	0.915701	0.908115	0.942237	0.896441	0.941461	0.862215	0.758011	0.935863	0.969618	3.98251	1.4346	0.888228	0.882144	0.697716	0.935686	0.94483	0.895533	0.998993	0.778517	0.801786
Fentanyl	1	2	2	0.299129	0.328418	0.337576	0.269826	0.298572	0.337556	0.346018	0.280702	0.360137	0.295628	0.325798	0.286559	0.358178	0.333391	0.277443	0.317038	0.303656	0.337211	0.28791	0.353938	0.334262	0.363624	0.317258	0.325654	0.292594	0.311083	0.347335	0.371978	0.38964	0.626935	0.453729	0.468094	0.315095	0.488945	0.546875	0.440724	0.418387	0.312164	0.351587	0.277519	0.371663	0.423085	0.43287	0.376483	0.368573	0.37349
Benzodiazepine	1	2	2	0.496613	0.596515	0.678131	0.602002	2.31732	0.752356	0.80837	0.669977	0.743728	0.585752	0.708348	0.583086	0.678731	0.743297	0.603308	0.772207	0.772238	0.672315	0.697965	0.750999	0.715353	0.71962	0.701308	0.698097	0.74904	0.676483	0.729569	0.798093	0.802039	0.970029	0.775696	0.70578	0.649016	0.976865	0.722222	0.713511	0.658239	0.511451	0.594097	0.533871	0.678046	0.817727	0.86574	0.765223	0.675091	0.649548
Alprazolam	1	2	2	0.295499	0.328418	0.352469	0.366576	0.386971	0.383902	0.354967	0.329692	0.404019	0.388404	0.510767	0.443544	0.429663	0.448945	0.319322	0.393593	0.462761	0.541646	0.431866	0.477612	0.423075	0.422957	0.390411	0.463214	0.511773	0.451318	0.461174	0.622582	0.524375	0.535189	0.481357	0.583299	0.509304	0.501245	0.487847	0.472712	0.534706	0.435162	1.78335	1.60396	0.746808	0.545744	0.551165	0.295933	0.251044	0.453669
Ketogenic diet	1	2	2	0.492983	0.490952	0.468635	0.450426	0.497019	0.437973	0.513061	0.460775	0.506159	0.364817	0.411977	0.446036	0.474811	0.539515	0.382139	0.426877	0.470522	0.521624	0.492065	0.500395	0.508659	0.522974	0.480261	0.41081	0.364944	0.433542	0.430429	0.436594	0.429696	0.420505	0.335781	0.523878	0.73324	0.635526	0.519097	0.518917	0.590612	0.40558	0.478667	0.383352	0.534429	1.05238	0.913934	0.627763	0.658167	0.550086
Heart	1	2	2	0.78703	0.931635	0.822097	0.737452	0.756804	0.820331	0.835216	0.852698	0.82544	0.67617	0.727265	0.799874	0.93081	0.925998	0.634717	0.770543	0.743134	0.686014	0.708434	0.823414	0.751685	0.782343	0.735499	0.739271	0.718184	0.747588	0.794383	0.772771	0.830261	0.755954	0.740631	0.744585	0.574701	0.716504	0.703125	0.705514	0.687995	0.534805	0.609982	0.533087	0.638007	0.628405	0.771105	0.709189	0.657227	0.617071
Zika virus	2	2	2	0.00726042	0.025134	0.0109216	0.01075	0.0108244	0.0162212	0.0193889	0.021185	0.0242109	0.0133661	0.00945865	0.00996727	0.0173069	0.0234232	0.0189761	0.0174745	0.0203731	0.0136992	0.0139593	0.0284777	0.0557103	0.0695039	0.0190832	0.0215231	0.0191516	0.0158011	0.0174498	0.0323079	0.0118349	0.0267594	0.0180642	0.0121268	0.014863	0.00820033	0.0182292	0.0293224	0.0126238	0.0124554	0.012708	0.00391975	0.0382978	0.05333	0.0394315	0.0227641	0.0216255	0.0172536
Smallpox	1	2	2	0.425461	0.767426	0.481543	0.553627	0.51957	0.47196	0.414625	0.425687	0.406289	0.365603	0.483442	0.450189	0.392039	0.41303	0.276789	0.377782	0.461791	0.570098	0.482468	0.419843	0.571636	0.406004	0.373713	0.396773	0.467086	0.501684	0.40467	0.43834	0.429696	0.506518	0.427164	0.449904	0.661897	0.448968	0.385417	0.397185	0.417486	0.345638	0.474431	0.41863	0.404738	0.528856	3.55059	2.23526	0.424988	0.417132
Anemia	1	2	2	0.776865	0.927446	0.900534	0.666502	0.721624	0.88676	0.981379	0.801721	1.00021	0.901035	0.756692	0.68525	0.966176	1.02281	0.78718	1.03849	1.15933	0.703929	0.759036	1.02439	0.96726	0.977293	0.886574	0.859988	0.589443	0.610316	0.771947	0.842625	0.92676	0.878283	0.76082	0.540855	0.532094	0.854885	0.966146	0.923211	1.00179	0.752775	0.750829	0.515056	0.891295	0.917276	0.98754	1.01388	0.98443	0.75713
Tramadol	1	2	2	0.511134	0.582272	0.655295	0.554702	0.520472	0.635718	0.580923	0.552135	0.65899	0.593614	0.66736	0.583916	0.659919	0.677712	0.662854	0.691492	0.71597	0.664938	0.664811	0.667193	0.701627	0.617907	0.690176	0.725234	0.729888	0.682408	0.707965	0.77801	0.862124	0.746397	0.768258	0.715481	0.611363	0.675503	0.607639	0.685078	0.621269	0.562051	0.620572	0.524463	0.651934	0.73951	0.681727	0.688176	0.758772	0.654623
Polycystic ovary syndrome	1	2	2	0.564135	0.634216	0.679124	0.475151	0.471762	1.24208	0.672647	0.736842	0.739188	0.763443	0.476085	0.572288	0.741939	0.669124	0.470476	0.654046	0.65291	0.821952	0.419651	0.653361	0.578095	0.561117	0.577267	0.586738	1.00971	0.476995	0.566704	0.598133	0.542583	0.635537	0.541925	0.671825	0.41319	0.511496	0.543403	1.11958	0.64291	0.464743	0.676699	0.699284	0.51528	0.558187	0.553793	0.518321	0.546279	0.44352
Alzheimer's disease	1	2	2	0.617862	0.670241	0.690045	0.671877	0.614283	0.624131	0.615226	0.662032	0.606029	0.806686	0.734622	0.718474	0.735919	0.740174	0.610506	0.726441	0.700447	0.759779	0.967553	0.795749	0.75653	0.734877	0.759353	0.762666	0.695841	0.820668	0.714612	0.77539	0.742865	0.73684	0.744881	0.800369	0.725313	0.763656	0.716146	0.662864	0.63209	0.644569	1.05688	0.897624	0.782494	0.727066	0.880637	0.683798	0.706119	0.793667
Psychopathy	1	2	2	0.439982	0.519437	0.649338	0.591252	0.617891	0.525259	0.478012	0.541543	0.616621	0.654941	0.68943	0.613818	0.547048	0.593388	0.447574	0.650718	0.676194	0.663885	0.734608	0.601287	0.65722	0.608583	0.582038	0.598903	0.795855	0.878934	0.577506	0.662749	0.554418	0.632669	0.681125	0.698504	0.769902	0.645776	0.728299	0.72684	0.665452	0.582291	0.73918	0.598939	0.664119	0.628405	0.707138	0.937705	0.800143	0.69116
Coronavirus disease 2019	1	2	2	0	0	0	0	0	0	0	0	0	0	0	0	0	0	0	0	0	0	0	0	0	0	0	0	0	0	0	0	0	0	0	0	0	0	0	0	0	0	0	0	0	0	0	0	0	0
Sleep paralysis	1	2	2	0.315828	0.384551	0.384241	0.367651	0.410424	0.409393	0.313206	0.295929	0.314741	0.276758	0.355225	0.365467	0.397306	0.484861	0.306235	0.51425	0.433656	0.641755	0.431866	0.580946	0.399661	0.500089	0.449251	0.360278	0.417079	0.439467	0.442062	0.425242	0.416041	0.359341	0.350657	0.776115	0.540021	0.411042	0.453993	0.390077	0.392238	0.298152	0.34841	0.297901	0.427369	0.374199	0.379419	0.373856	0.351649	0.37146
Cerebral palsy	1	2	2	0.599711	0.611595	0.621537	0.511701	0.532198	0.569288	0.703222	0.495862	0.642345	0.470174	0.50341	0.498364	0.591444	0.547323	0.488798	0.60828	0.591791	0.49844	0.512131	0.63546	0.649146	0.617907	0.586014	0.500646	0.570292	0.593527	0.579168	0.887158	0.863945	0.895485	0.664124	0.578448	0.513268	0.507396	0.741319	1.46701	0.843988	0.527021	0.522085	0.550334	0.588394	0.561743	0.588844	0.626012	0.571665	0.534862
Synesthesia	1	2	2	0.47338	0.487601	0.440835	0.511701	0.570083	0.454194	0.442217	0.508441	0.46379	0.405702	0.465576	0.450189	0.453742	0.529365	0.387374	0.426045	0.473432	0.485795	0.462402	0.450762	0.431957	0.457709	1.13148	0.665344	0.581995	0.461194	0.840085	0.605992	0.456097	0.4616	0.38041	0.623317	0.475615	0.495095	0.511285	0.46205	0.438225	0.362764	0.471254	0.450772	0.446518	0.471082	0.450395	0.438646	0.446613	0.465848
Rape	1	2	2	0.456681	0.502681	0.605651	0.541801	0.509647	0.558474	0.519773	0.44621	0.460007	0.443442	0.652647	0.574779	0.587682	0.541077	0.370361	0.460994	0.555895	0.595389	0.603739	0.585014	0.540148	0.583155	0.570906	0.827235	0.675625	0.688334	0.59828	0.647032	0.670035	0.635537	0.686438	0.668187	0.644062	0.643726	0.555556	0.531357	0.586103	0.414143	0.594097	0.461747	0.527466	0.574186	0.597606	0.578733	0.607394	0.655638
Dengue fever	1	2	2	0.817524	0.796749	0.851883	0.911603	0.825358	0.844276	0.681596	0.577954	0.619647	0.585752	0.632679	1.79992	0.859325	0.772186	0.583678	0.729769	0.819776	0.85462	0.975405	0.843755	0.863106	0.93915	1.03208	0.996612	0.822454	0.805854	0.844239	0.85485	0.904001	1.02642	1.38031	1.12779	1.00375	1.06502	1.04948	1.06449	1.20467	0.970745	1.09606	0.869402	2.37795	1.84522	1.225	1.16272	1.14897	1.03725
Escitalopram	1	2	2	0.440708	0.543733	0.572887	0.420326	0.451015	0.562336	0.522756	0.528302	0.555337	0.511059	0.445608	0.42444	0.617028	0.652727	0.482908	0.597462	0.626716	0.466827	0.420524	0.604542	0.589399	0.596716	0.597941	0.631656	0.560716	0.47897	0.717936	0.823415	0.677318	0.650828	0.604618	0.52509	0.42409	0.652952	0.657118	0.576674	0.583398	0.500553	0.426776	0.380216	0.589264	0.582186	0.63178	0.612004	0.587649	0.4354
World Health Organization	1	2	2	0.254841	0.261394	0.233325	0.228976	0.279629	0.220145	0.256531	0.231711	0.257997	0.16118	0.192326	0.21928	0.208435	0.226425	0.205465	0.266278	0.233806	0.331942	0.217241	0.227008	0.333454	0.250892	0.252853	0.306002	0.307489	0.144185	0.200258	0.212184	0.201193	0.203563	0.261399	0.219495	0.173401	0.240885	0.226562	0.231913	0.204685	0.189945	0.26369	0.153654	0.221083	0.200876	0.23396	0.262663	0.233179	0.184715
Vitiligo	1	2	2	0.534367	1.4117	1.02365	0.750352	0.755	0.709099	0.679359	0.82092	0.677148	0.563737	0.652647	0.582255	0.619286	0.634769	0.467204	0.59663	0.664552	0.671261	0.68226	0.66882	0.604739	0.60265	0.644058	0.717748	0.589443	0.620192	0.679712	0.63568	0.617233	0.707214	0.631183	0.654847	0.618299	0.677553	0.83941	0.748165	0.682585	0.524685	0.581389	0.53779	0.716344	0.700401	0.621265	0.633017	0.614916	0.607937
Marfan syndrome	1	2	2	0.412392	0.466655	0.670188	0.337551	0.361714	0.47814	0.469063	0.347567	0.456224	0.356168	0.369938	0.313139	0.441702	0.489545	0.335026	0.387768	0.445298	0.358287	0.33764	0.40357	0.454564	0.4077	0.487417	0.465086	0.518157	0.331822	0.403839	0.382456	0.586281	0.549524	0.41335	0.327424	0.308159	0.350564	0.37934	0.368751	0.449947	0.338632	0.450074	0.330827	0.692843	0.49508	0.416221	0.431642	0.422167	0.291282
Cannabis	1	2	2	0.190949	0.191019	0.181695	0.218226	0.237234	0.199289	0.178229	0.190665	0.183095	0.177691	0.215447	0.20599	0.197901	0.199878	0.162278	0.272103	0.246418	0.244478	0.259992	0.231077	0.262404	0.225464	0.182086	0.183414	0.289402	0.248867	0.219369	0.196467	0.214848	0.215987	0.255023	0.243749	0.202136	0.201933	0.143229	0.120844	0.133451	0.103536	0.183206	0.141111	0.154932	0.151102	0.132315	0.133082	0.171123	0.166447
Gabapentin	1	2	2	0.349952	0.382875	0.352469	0.273051	0.257079	0.371543	0.36317	0.33234	0.385104	0.356168	0.292167	0.330581	0.365702	0.392729	0.359237	0.422717	0.411343	0.290845	0.2914	0.410079	0.376246	0.410243	0.371327	0.39303	0.331961	0.286394	0.417965	0.444452	0.441531	0.480714	0.423976	0.276491	0.234835	0.37619	0.440972	0.374971	0.413879	0.309829	0.318758	0.226562	0.392553	0.42664	0.367151	0.399247	0.340366	0.252715
Project MKUltra	1	2	2	0.145208	0.135724	0.170774	0.201026	0.23092	0.207014	0.163315	0.158888	0.203523	0.313711	0.237517	0.206821	0.196396	0.284983	0.232293	0.168088	0.13	0.189681	0.243415	0.201785	0.186508	0.168674	0.197193	0.198387	0.287274	0.273556	0.216876	0.233141	0.22031	0.18636	0.21252	0.215857	0.205109	0.201933	0.192708	1.07338	0.376909	0.182939	0.259454	0.229698	0.188008	0.21332	0.20592	0.164602	0.171123	0.218208
Lymphoma	1	2	2	0.183689	0.208613	0.227368	0.532126	0.262491	0.25336	0.20433	0.185369	0.241352	0.200492	0.432996	0.21928	0.249821	0.22174	0.173402	0.205534	0.223134	0.494225	0.265227	0.224567	0.270478	0.23055	0.248082	0.217102	0.579867	0.21924	0.245129	0.255844	0.278574	0.272373	0.231646	0.578448	0.214027	0.271636	0.299479	0.302109	0.298462	0.208629	0.435248	0.234401	0.266344	0.247096	0.221693	0.231143	0.242582	0.536892
Plantar fasciitis	1	2	2	0.0914813	0.0938338	0.106237	0.0677252	0.0757706	0.0973274	0.104402	0.156902	0.153588	0.124227	0.0882807	0.0905361	0.119643	0.13117	0.10077	0.247972	0.141642	0.102217	0.116909	0.132625	0.149368	0.0932369	0.125631	0.118845	0.108526	0.110607	0.14043	0.157174	0.150212	0.134753	0.125387	0.0994397	0.0931412	0.139406	0.147569	0.132395	0.116319	0.0910804	0.0804837	0.0823149	0.169729	0.155546	0.134067	0.123451	0.142916	0.0913427
heart attack	1	2	2	0.152469	0.195208	0.174745	0.183826	0.181308	0.19311	0.213278	0.158226	0.16872	0.15489	0.2186	0.189378	0.27691	0.220959	0.146574	0.203037	0.177537	0.185466	0.189323	0.221313	0.21073	0.204274	0.182881	0.261084	0.207476	0.174799	0.201919	0.234014	0.207565	0.234145	0.214645	0.200092	0.194209	0.193733	0.184028	0.202591	0.170421	0.146351	0.169439	0.170117	0.212379	0.207098	0.168241	0.175984	0.190868	0.198924
Chronic traumatic encephalopathy	1	2	2	0.0239594	0.0284853	0.0317719	0.0204251	0.0270609	0.0278078	0.0320663	0.0317776	0.0325334	0.250026	0.0483442	0.0415303	0.0278415	0.0288886	0.0196304	0.0299563	0.0300746	0.0326673	0.0444952	0.030105	0.0217997	0.0364472	0.0278297	0.0280736	0.0308553	0.03654	0.029914	0.0436594	0.021849	0.0267594	0.0669437	0.0497199	0.0891778	0.0389516	0.0425347	0.0435393	0.038773	0.0147908	0.0349469	0.0290062	0.0313346	0.0399975	0.0315452	0.0385238	0.0225657	0.0385669
Elizabeth Holmes	1	2	2	0.0196031	0.0301609	0.0287933	0.0311751	0.0333751	0.0378495	0.0477266	0.0423701	0.0431256	0.032236	0.0346817	0.0465139	0.0466534	0.0374772	0.0196304	0.0848762	0.161045	0.0727112	0.0610719	0.097638	0.0791248	0.0669611	0.0978015	0.026202	0.0404311	0.0207389	0.0191117	0.0270688	0.0245801	0.0277151	0.0244397	0.109141	0.25267	0.116855	0.078125	0.0675303	0.0423798	0.0311386	0.0391829	0.0133272	0.0182785	0.0702179	0.0473178	0.0376483	0.0216255	0.0274028
global				31290120	30301148	27857389	24765646	30238898	34295669	34605989	34578117	33056048	29501784	26034582	31879487	37052654	34494000	32189533	31208946	29785943	32029467	33635408	33466716	32472439	32181341	31957522	29350110	31849872	30781844	33693083	33054054	32503067	30311750	27902100	28614604	29304994	28152279	31921693	31007280	29903720	30478704	30296703	30695032	30581736	31645197	31282962	30990892	29444947	31035333
				2015	2015	2015	2015	2015	2015	2015	2015	2015	2015	2015	2015	2015	2015	2015	2015	2015	2015	2015	2015	2015	2015	2015	2015	2015	2015	2015	2015	2015	2015	2015	2015	2015	2015	2015	2015	2015	2015	2015	2015	2015	2015	2015	2015	2015	2015
[truncated: 1,864 more columns]

## Sheet: es
article	cluster_2016	cluster_2017-2019	cluster_2020	2015-07-01	2015-07-02	2015-07-03	2015-07-04	2015-07-05	2015-07-06	2015-07-07	2015-07-08	2015-07-09	2015-07-10	2015-07-11	2015-07-12	2015-07-13	2015-07-14	2015-07-15	2015-07-16	2015-07-17	2015-07-18	2015-07-19	2015-07-20	2015-07-21	2015-07-22	2015-07-23	2015-07-24	2015-07-25	2015-07-26	2015-07-27	2015-07-28	2015-07-29	2015-07-30	2015-07-31	2015-08-01	2015-08-02	2015-08-03	2015-08-04	2015-08-05	2015-08-06	2015-08-07	2015-08-08	2015-08-09	2015-08-10	2015-08-11	2015-08-12	2015-08-13	2015-08-14	2015-08-15
Leonardo da Vinci	1	1	2	3.12917	3.29205	3.20826	3.07157	3.02118	3.82783	3.17379	3.17445	2.29375	3.36324	3.25914	3.80394	3.66398	3.45306	3.57129	3.72807	3.21705	3.29725	3.06677	3.36695	3.58631	3.69883	3.56647	3.2976	3.33888	3.99808	3.94462	3.89152	4.28397	3.74674	3.76611	3.40872	3.96981	4.09318	3.96427	3.92396	3.33574	3.4798	3.20486	3.59755	3.64514	3.92667	4.07621	4.15466	3.7889	3.14381
Asperger syndrome	1	1	2	3.38836	3.56973	5.18604	5.8134	5.42209	6.26324	10.593	9.46972	5.38277	6.79197	8.3372	4.95208	3.98253	3.72586	4.10098	3.83189	3.91053	3.94007	3.79175	3.59136	3.47645	3.38446	3.76413	4.34142	3.26539	3.33127	3.0015	2.8347	2.73912	2.74583	3.15104	3.21358	3.68838	3.31898	3.63712	3.54644	3.25718	3.46613	3.672	3.60741	3.20032	3.21419	3.92059	3.19212	3.39758	3.41346
Black Death	1	1	1	0.849395	0.94005	1.01209	0.932549	1.01246	1.08472	0.951923	0.922461	0.675531	1.00811	0.996056	1.23429	1.078	1.04847	1.29659	1.66106	1.37063	1.46429	2.48221	1.42299	1.14806	1.28068	1.76024	1.22093	2.54985	1.81176	1.25531	1.23117	1.19779	1.14028	1.23659	1.19649	2.23372	1.26982	1.03759	1.09533	1.19941	1.92479	1.46046	1.33367	1.43551	1.31556	1.33654	1.22643	1.13887	1.1113
Sigmund Freud	1	1	2	1.33282	1.51574	1.74028	1.59117	1.41567	1.69619	1.42494	1.50132	1.03064	1.65932	1.62418	1.81333	1.94068	1.70188	1.66838	1.90664	2.31056	1.95113	1.65569	1.80479	1.85186	1.846	1.89608	1.87684	1.95227	1.92551	1.95262	1.92065	2.01748	2.00887	2.00945	1.89898	1.85071	1.89876	1.97136	2.13923	1.84957	1.92858	2.05611	2.07816	2.01301	2.52839	2.38617	2.47512	2.3165	2.17309
Paracetamol	1	1	2	1.57987	1.76507	1.93478	2.24293	1.94692	2.06254	1.69967	1.74699	1.29449	2.16733	2.22828	2.31947	2.17515	2.10812	2.00752	2.15078	2.30278	2.51832	2.31443	2.29733	2.20892	2.1897	2.29427	2.46771	2.7268	2.64689	2.33118	2.34754	2.28201	2.24889	2.36368	2.6785	2.48719	2.28671	2.29132	2.37535	1.99455	2.29	2.3548	2.28524	2.13401	2.18282	2.1806	2.24987	2.37355	2.54882
Virus	1	1	2	1.5789	1.57406	1.62904	1.41342	1.34062	1.79853	1.68577	1.5916	1.18507	1.65716	1.35238	1.55156	1.79918	2.11075	2.00085	1.88229	1.63962	1.59096	1.38371	1.72755	1.91504	2.03422	2.00605	1.78124	1.55872	1.67026	1.90375	2.06988	2.13599	2.07011	1.87903	1.71617	1.79387	2.05086	2.12416	2.22718	1.77357	1.53072	1.5499	1.79056	2.1402	2.66715	2.64361	2.64733	2.12852	1.67711
Heart	1	1	2	1.87886	1.8587	2.00644	1.72942	1.85789	2.23007	2.73604	2.08949	1.46792	2.16949	1.85124	2.27308	2.44106	2.57221	2.57586	2.68705	2.316	1.8358	1.88528	2.64926	2.47877	2.42702	2.2799	1.8212	1.58967	1.73592	1.98617	2.14306	2.12894	1.93144	1.67937	1.56006	1.58792	2.0389	2.55839	2.49577	2.0533	2.04247	2.07955	2.09624	2.29626	2.86328	2.80564	2.60935	2.24043	2.03252
Blood type	1	1	2	1.58327	1.71852	1.8331	1.6238	1.593	1.9263	1.73388	1.96857	1.40515	2.18172	1.82804	1.94587	2.24829	2.30204	2.35998	2.63765	2.65574	2.16571	2.08131	2.36437	2.49662	2.63228	2.29427	2.16993	1.88072	1.72945	2.03504	2.35902	2.24462	2.09404	2.0489	1.88974	1.89544	2.39096	2.35597	2.55531	2.28578	2.93615	2.76897	2.54655	2.40007	2.71318	2.66539	2.72918	2.75317	2.34195
Sleep paralysis	1	1	2	1.15469	1.21613	1.40314	1.75433	1.63715	1.81809	1.32713	1.27974	0.878685	1.75286	1.55209	1.63357	1.63033	1.45077	1.28593	1.36178	1.59298	1.72142	1.64862	1.58985	1.40624	1.53641	1.33689	1.27578	1.16711	1.19674	1.24364	1.18812	1.22177	1.07412	0.99748	1.36082	1.32606	1.44586	1.30336	1.44172	1.17386	1.3576	1.6428	1.78727	1.51732	1.39762	1.31284	1.42221	1.43949	2.01483
Lysergic acid diethylamide	2	1	2	0.996947	1.34079	1.51643	1.5199	1.43333	1.55668	1.21596	1.16922	0.94021	1.58592	1.69545	1.535	1.49772	1.32719	1.29659	1.43409	1.63341	1.80177	1.78991	1.62628	1.67334	1.67484	1.53455	1.49677	1.63028	1.68228	1.74328	1.62434	1.44892	1.49433	1.59243	1.92466	1.81251	1.7082	1.43526	1.54523	1.46765	1.62791	1.92934	1.78316	1.48707	1.47033	1.42491	1.49031	1.52288	1.9335
Penicillin	1	1	2	1.01782	1.02084	1.1404	1.13177	0.993326	1.24509	1.04706	1.14952	0.869188	1.30025	1.27449	1.29973	1.3405	1.34888	1.3339	1.51428	1.42116	1.33289	1.25567	1.31589	1.43164	1.4157	1.38648	1.30556	1.41465	1.40575	1.42453	1.45143	1.51593	1.34018	1.52963	1.62887	1.43975	1.47064	1.58675	1.65009	1.55067	1.47984	1.50822	1.52432	1.51457	1.70116	1.82069	1.83931	1.71378	1.54981
Tuberculosis	1	1	2	1.56677	2.14869	2.12178	1.80585	1.65702	2.11795	1.89102	1.83234	1.39194	2.05076	1.74351	1.97238	2.14644	2.22842	2.6145	2.44577	2.43495	2.48145	1.92854	2.20407	2.14987	2.19788	2.47971	3.79757	3.20931	2.53313	2.24	2.27436	2.33209	2.43753	2.39266	2.24817	1.93458	2.06453	2.34748	2.17577	2.29216	2.89591	2.0535	1.94176	1.92913	2.28822	2.26129	2.30618	2.29675	1.8946
Dengue fever	1	2	2	1.9672	1.5441	1.71094	1.47095	1.4039	1.69684	1.4645	1.54619	1.04055	1.56073	1.4021	1.51594	1.74518	1.8202	1.75366	1.76845	1.7337	1.66564	1.52765	1.77127	1.97821	1.73212	1.67111	1.58454	1.74244	1.64806	1.64846	1.80657	1.78893	1.73858	1.77035	1.89487	1.57488	1.73212	1.85774	1.85847	1.58452	1.80861	2.10473	1.60731	1.63557	1.94332	1.87256	1.86551	1.81838	1.6559
Trypophobia	1	2	2	1.25759	1.39964	1.59969	1.81701	1.48263	1.5443	1.35867	1.35032	1.59262	2.59907	1.94902	1.86801	1.87232	2.06079	2.18475	2.04339	2.56012	2.20069	3.40851	3.56367	2.61197	2.4427	2.6709	2.90734	2.64751	2.19372	2.44715	3.58301	4.12807	4.25143	4.17831	4.21391	3.6772	3.43092	2.59039	2.37129	2.08907	2.68027	2.7655	2.39042	2.16151	2.11477	2.52321	2.68531	3.8562	3.67957
HIV/AIDS	1	1	2	0.00728053	0.00481528	0.0109194	0.0042935	0.00588638	0.00717066	0.00320693	0.00656556	0.00619374	0.00431739	0.00662932	0.0099406	0.00888652	0.00723085	0.00399771	0.00572779	0.00699698	0.00378125	0.00618123	0.00728619	0.00961294	0.00818325	0.0050313	0.00548555	0.0058017	0.00647387	0.0102117	0.00789209	0.0105812	0.00422327	0.00322027	0.0123244	0.00372752	0.0068362	0.00718283	0.00541235	0.00830262	0.00531499	0.0078146	0.00575213	0.00756253	0.00600408	0.0102466	0.00654793	0.00292579	0.00176817
COVID-19 pandemic	2	2	1	0	0	0	0	0	0	0	0	0	0	0	0	0	0	0	0	0	0	0	0	0	0	0	0	0	0	0	0	0	0	0	0	0	0	0	0	0	0	0	0	0	0	0	0	0	0
Alprazolam	2	1	2	0.590694	0.626521	0.897439	0.915375	0.7564	0.825277	0.69911	0.707439	0.503345	0.87499	0.823693	0.906252	0.862676	0.870989	0.833522	0.878499	1.01067	1.11452	1.00048	0.915145	0.924216	0.972443	0.950197	1.10808	1.78789	1.05617	1.39389	1.07261	0.981229	0.993876	0.99265	1.28174	1.14155	1.08525	0.972947	0.956634	0.915843	0.995422	1.0541	0.956497	0.872441	0.915289	0.920909	0.935045	1.0211	1.12279
Cocaine	2	2	2	0.85619	0.930954	1.20796	1.18501	1.13386	1.1988	1.01285	0.987022	0.69246	1.0556	1.22808	1.29559	1.43278	1.31141	1.25661	1.35963	1.38074	1.59947	1.45612	1.23209	1.32384	1.29773	1.12917	1.04539	1.22803	1.33547	1.45006	1.30004	1.24787	1.08256	1.17621	1.12665	1.28879	1.32879	1.35429	1.45186	1.29202	1.4396	1.54816	1.60074	1.42038	1.58574	1.42555	1.41501	1.39341	1.39597
Pneumonia	1	2	2	1.24303	1.33437	1.52258	1.49242	1.23761	1.62643	1.34798	1.39901	1.05706	1.58448	1.50568	1.60789	1.81422	1.69991	1.72101	1.76201	1.77723	1.61838	1.5665	1.73266	1.7317	1.70143	1.59277	1.37687	1.30055	1.28645	1.30491	1.33376	1.36427	1.39368	1.28811	1.19444	1.18628	1.5766	1.58545	1.65212	1.50725	1.6355	1.56379	1.37969	1.47813	1.55506	1.53378	1.5774	1.43071	1.53301
Body mass index	1	2	2	1.70364	1.74099	1.67818	1.48985	1.334	1.85329	1.49229	1.52321	1.16649	1.71904	1.54049	1.49855	1.87437	1.95693	1.93223	2.15508	1.92261	1.77057	1.52147	1.80333	1.93014	2.03286	1.76671	1.55555	1.3692	1.40021	1.62511	1.63079	1.63162	1.53586	1.4926	1.21292	1.16858	1.67658	1.86492	1.84088	1.74355	1.83139	1.59244	1.58759	1.99788	2.19683	2.00897	2.10712	1.89957	1.55688
Cannabis	2	2	2	0.873663	1.01067	1.13698	1.14207	1.13975	1.18316	1.0508	1.11396	0.766372	1.25852	1.32669	1.30636	1.35143	1.24568	1.14334	1.31023	1.30532	1.38583	1.30866	1.2627	1.24076	1.22612	1.18954	1.01718	1.1555	1.1394	1.17507	1.15512	1.13854	1.00655	1.03693	1.10303	1.1108	1.23393	1.37192	1.36391	1.30415	1.4601	1.36495	1.40599	1.33926	1.35692	1.54467	1.36917	1.4212	1.47112
Down syndrome	1	2	2	1.21779	1.21131	1.42567	1.15753	1.30825	1.34743	1.30736	1.36618	0.896441	1.38516	1.2662	1.4389	1.482	1.54411	1.50114	1.48851	1.40328	1.28846	1.2177	1.38073	1.49344	1.56914	1.41667	1.30321	1.29088	1.38356	1.38295	1.40336	1.40095	1.27191	1.19311	1.08557	1.20585	1.3604	2.02817	1.49855	1.25689	1.32267	1.31285	1.29341	1.23475	1.45366	1.42427	1.50602	1.41389	1.36415
Cancer	2	2	2	1.15615	1.16155	1.27006	1.17127	1.01982	1.35395	1.20848	1.16757	0.82129	1.26284	1.15682	1.28731	1.43141	1.66178	1.53312	1.39114	1.30843	1.3518	1.3272	1.29986	1.5058	1.46958	1.30023	1.08379	1.07138	1.02472	1.1087	1.257	1.19709	1.06919	0.969303	0.967464	0.91231	1.18608	1.28507	1.36933	1.23645	1.2551	1.20605	1.27944	1.155	1.4143	1.34486	1.31613	1.27638	1.34646
Ethanol	2	2	2	0.8227	0.846954	0.848302	0.706711	0.885164	0.943919	0.757904	0.785131	0.56074	0.767775	0.65216	0.839981	0.942655	0.901227	0.942793	0.943653	0.913494	0.705204	0.702012	0.877257	0.89675	0.923343	1.1917	0.939596	0.74165	1.00715	0.978862	0.993686	0.988989	0.929119	0.867864	0.888382	0.909514	1.06987	0.969682	1.06826	1.12788	1.13437	0.869157	1.00909	1.12888	1.2802	1.3724	1.33971	1.22737	1.04057
Schizophrenia	1	2	2	1.56774	1.88491	2.17501	2.27727	1.94692	2.00518	1.5885	1.61567	1.22347	2.317	2.62687	2.95236	2.80472	2.34411	2.07947	2.24028	2.44894	2.43702	2.34622	2.18367	2.14437	2.00626	2.09662	2.07119	2.43478	2.63486	2.1729	2.2966	2.1635	2.04477	2.10847	2.54601	2.17408	2.1722	1.80746	2.00392	2.1491	2.10853	2.06045	2.14144	1.61357	1.98068	1.93148	1.98861	1.95589	1.8999
Coronavirus disease 2019	2	2	1	0	0	0	0	0	0	0	0	0	0	0	0	0	0	0	0	0	0	0	0	0	0	0	0	0	0	0	0	0	0	0	0	0	0	0	0	0	0	0	0	0	0	0	0	0	0
Psychopathy	2	2	2	0.580501	0.709451	0.826463	0.907647	0.819678	0.797898	0.669713	0.748474	0.526881	0.89154	0.971196	1.04542	0.981619	0.902541	0.916141	1.07253	1.02545	1.11169	1.14794	1.01424	0.923529	0.962896	0.862509	0.869068	0.991123	1.08299	0.892063	0.878175	0.804876	0.716548	0.88155	0.88222	0.911378	0.85538	0.938992	0.95528	1.04741	1.08957	1.18695	1.20795	0.998941	1.13944	1.12776	1.11315	1.32685	1.21297
Sexual intercourse	2	2	2	0.927054	1.00051	1.20318	1.34215	1.28985	1.28615	1.08875	1.04009	0.775456	1.24413	1.30763	1.46872	1.35485	1.23976	1.2826	1.36751	1.4476	1.55031	1.51529	1.40915	1.37877	1.3441	1.29017	1.11984	1.28604	1.29385	1.11161	1.12642	1.11455	1.04596	1.06672	1.28379	1.02973	1.24248	1.21325	1.22522	1.16812	1.29534	1.47175	1.50048	1.27807	1.2722	1.29619	1.18125	1.34879	1.45521
Spanish flu	2	2	1	0.232006	0.388968	0.232038	0.232708	0.289168	0.172096	0.158208	0.455759	0.210174	0.219467	0.203852	0.488746	0.214644	0.177484	0.1739	0.298561	0.318751	0.319516	0.253431	0.169768	0.156554	0.292551	0.250128	0.187292	0.252374	0.601145	0.242892	0.269049	0.21374	0.197086	0.218979	0.264974	0.95704	0.417008	0.237033	0.245586	0.222894	0.234619	0.216204	0.253916	0.180126	0.196133	0.169709	0.255369	0.193834	0.228979
Dopamine	2	2	2	0.93482	1.05508	1.14995	1.08969	0.994798	1.15578	0.948181	0.963496	0.736642	1.20887	1.16759	1.21855	1.33776	1.22924	1.12269	1.17992	1.15606	1.17408	1.16825	1.21096	1.17553	1.12724	1.27436	1.18801	1.33923	1.20506	1.17799	1.27278	1.29725	1.15084	1.24142	1.26222	1.24592	1.44415	1.26875	1.33685	9.84627	1.26497	1.25555	1.2589	1.16738	1.20482	1.35511	1.39274	1.35464	1.31641
Suicide	2	2	2	0.489737	0.50828	0.596473	0.63458	0.543754	0.707287	0.564954	0.578316	0.391031	0.711649	0.662932	0.699156	0.707504	0.705994	0.738243	0.706666	0.717579	0.686298	0.688766	0.687087	0.749809	0.701714	0.759008	0.714689	0.702972	0.751894	0.716276	0.803559	0.737862	0.765116	0.718121	0.769247	0.740844	0.696438	0.708488	0.711048	0.626529	0.580093	0.660768	0.711621	0.708815	0.75985	0.800512	0.762834	0.729254	0.75059
Syphilis	2	2	2	1.32506	1.30494	1.57854	1.33614	1.16035	1.46281	1.23306	1.21189	0.88075	1.38084	1.1709	1.41571	1.4738	1.49613	1.48048	1.45557	1.39007	1.43026	1.3325	1.33702	1.41516	1.50504	1.30239	1.12454	1.1236	1.33917	1.29834	1.26991	1.34381	1.2698	1.13032	1.03319	1.02414	1.49029	1.42873	1.49787	1.34183	1.43353	1.29636	1.25232	1.28563	1.43898	1.40634	1.37899	1.43949	1.27397
MDMA	2	2	2	0.574676	0.59442	0.690653	0.859559	0.92784	0.856567	0.681472	0.692119	0.474028	0.849086	0.945507	1.06779	1.01785	0.9078	0.806204	0.887091	1.00601	1.13438	1.24066	1.15996	1.10823	1.11019	0.964572	1.05871	1.31602	1.31974	1.17799	1.21897	0.970648	0.999507	1.18587	1.46557	1.31209	1.29888	0.999719	0.983019	0.916482	1.06907	1.27204	1.2515	1.10413	0.919292	0.93756	0.834206	1.0467	1.30314
Tramadol	2	2	2	0.627096	0.795591	0.916548	0.911082	0.883693	0.887206	0.796921	0.759416	0.581386	1.01459	1.06235	1.00566	0.954959	0.895968	0.952787	1.02814	1.11796	1.27523	1.072	1.01278	0.981893	0.979944	1.07814	1.10338	1.25703	1.17547	0.959168	1.05682	1.06024	1.08045	1.13595	1.32076	1.1518	1.03141	0.980783	1.0067	0.917121	1.04781	1.12704	1.09373	0.927441	0.961987	0.959974	1.02475	1.08254	1.15992
Meningitis	2	2	2	1.12557	1.21399	1.44273	1.37736	1.21848	1.42435	1.28277	1.26113	0.99265	1.61974	1.97057	1.65097	1.61325	1.76959	1.66904	1.71762	1.53078	1.60514	1.3793	1.42008	1.53738	1.50504	1.51442	1.39333	1.65929	1.65176	1.74911	2.08423	2.14375	2.50088	2.03521	2.2379	1.97093	1.89534	1.69254	1.88756	1.77676	1.62411	1.58115	1.66319	1.52213	1.6131	1.8431	1.68544	1.53238	1.46228
Amyotrophic lateral sclerosis	2	2	2	0.889681	5.86876	1.55192	1.22451	1.07794	1.32005	1.18549	1.19712	0.753572	1.07071	1.13279	1.17796	1.10398	1.08726	1.48115	1.13052	1.11019	1.23552	1.58063	1.26197	1.60399	1.1893	1.05729	0.942731	1.17774	1.2846	1.14006	1.14077	0.981229	0.924192	0.791383	0.893517	1.08098	1.05192	1.37323	1.10209	0.968852	1.18904	1.45525	1.44625	1.30488	1.05138	1.0048	1.12559	1.28735	1.20413
Diazepam	2	2	2	0.587781	0.611006	0.805989	0.834657	0.765229	0.816803	0.749352	0.738078	0.548352	0.793679	0.84441	0.888856	0.818243	0.83352	0.812201	0.893535	0.907275	1.08333	1.02079	0.94429	0.868598	0.879699	1.02998	1.14883	1.2406	1.21986	1.35961	1.10776	1.17663	1.14521	1.10858	1.25811	1.33259	1.17326	1.05392	1.1278	1.02186	1.15259	1.1939	1.10852	1.0065	1.05272	0.982389	0.957962	1.06426	1.11041
Borderline personality disorder	2	2	2	0.803285	0.86568	1.13152	1.16697	1.00657	1.03974	11.6999	13.4818	3.64687	3.48197	2.44871	2.87366	2.35151	2.06671	1.73767	1.45414	1.41028	1.331	2.96523	2.73888	2.36341	1.66461	1.41667	2.13231	1.3518	1.47234	1.23415	1.3022	1.31771	1.05159	1.19472	1.4286	1.33911	1.22539	1.25242	1.2692	1.68352	2.71672	1.63673	1.36572	1.29594	1.2195	1.27313	1.30631	1.32246	1.53124
Obsessive compulsive disorder	2	2	2	0.925598	0.994623	1.12743	1.30608	1.15373	1.14079	0.957268	0.998512	0.782889	1.35566	1.31261	1.35524	1.44303	1.48101	1.49781	1.69614	1.39084	1.51912	1.3272	1.31297	1.30049	1.21589	1.29161	1.3228	1.4746	1.69523	1.50768	1.323	1.38896	1.33315	1.33158	1.3906	1.54133	1.38348	1.20541	1.17854	1.1381	1.17158	1.25989	1.31231	1.11788	1.23084	1.17387	1.23167	1.16593	1.31199
HIV	2	2	2	0.978503	1.01816	1.06874	0.93169	0.893258	1.21771	1.05615	0.944346	0.681311	0.995877	0.827837	1.05288	1.28308	1.40804	1.23329	1.20284	1.11096	0.962329	0.916589	1.10969	1.22084	1.29636	1.21901	1.14256	1.08685	1.04784	1.24218	1.26058	1.20202	1.21419	1.04981	1.09482	1.15646	1.24248	1.15186	1.19613	1.08956	1.07742	0.968142	0.94828	1.20107	1.10875	1.07589	1.20613	1.07523	0.927408
Lyme disease	2	2	2	26.1623	16.2409	8.97712	9.39075	7.09014	5.58724	2.72589	1.9259	1.21521	2.59763	4.1715	2.26314	1.41432	1.16877	1.43451	1.20713	1.16539	1.46618	1.4729	1.15122	1.61635	1.74985	1.16511	1.33769	1.1294	1.56113	2.5872	1.93069	1.30925	3.95861	4.30792	1.76444	1.77523	1.5014	1.05392	0.798999	0.862196	0.934679	0.872631	0.963893	0.706753	0.691137	0.653218	0.672472	0.869692	0.884971
Intersex	2	2	2	1.08965	1.29906	1.23867	1.66588	1.51648	1.25095	0.749352	0.723853	0.504583	0.771373	1.11041	0.8201	0.948807	1.27131	0.756233	0.738169	0.99979	0.912228	0.697596	0.623698	0.644754	0.644431	0.569256	0.550122	0.652691	0.836054	0.671053	0.947051	0.845084	0.736961	0.673843	0.779517	1.1518	0.950232	0.769869	0.663013	0.562662	0.629447	1.23558	0.854603	1.70844	0.982668	0.879923	0.957307	0.739495	2.11208
World Health Organization	2	2	2	0.458673	0.493834	0.440871	0.364089	0.404689	0.571045	0.467142	0.46506	0.302667	0.438934	0.413504	0.468865	0.526355	0.517334	0.517037	0.556311	0.475794	0.351657	0.399131	0.464859	0.517726	0.514863	0.444911	0.369099	0.347135	0.385658	0.432537	0.522313	0.522711	0.437108	0.398509	0.301947	0.364365	0.456317	0.556996	0.594006	0.556276	0.558074	0.462798	0.516048	0.640752	0.763186	0.768492	0.779859	0.618074	0.535757
Autism	1	2	2	1.60414	1.88331	2.14294	2.8569	2.12498	2.20856	1.85841	1.91386	1.68222	2.18532	2.22911	2.32279	1.96529	2.08051	2.30668	2.27894	2.23437	2.39826	3.06942	2.08604	2.22677	1.97421	2.05133	2.22635	2.11569	2.15025	2.37713	2.01894	2.09578	1.98846	2.08271	2.28412	2.32597	1.73127	3.42164	2.22989	1.64775	1.6598	1.74179	1.67058	1.53176	1.50836	1.5293	1.83735	1.9025	1.73546
Bipolar disorder	2	2	2	0.984327	1.05722	1.26051	1.36276	11.3247	1.30441	1.10265	1.17906	0.858452	1.36285	1.54795	1.53334	1.40817	1.37452	1.53179	1.40259	1.49658	1.50305	1.55414	1.46598	1.43439	1.51322	1.5863	1.53517	1.65542	1.70355	1.60688	1.59133	1.55261	1.43521	1.60611	1.77676	1.60283	1.48858	1.41698	1.50599	1.34822	1.45858	1.56032	1.51363	1.30969	1.40229	1.42811	1.45037	1.45558	1.45432
Smallpox	2	2	2	0.437802	0.535566	0.708397	0.68095	0.562885	0.595816	0.916112	0.76817	0.423239	0.560541	0.547748	0.610519	0.635044	0.574524	0.569007	0.625761	0.613402	0.64943	0.671988	0.593096	0.585016	0.853104	1.32467	0.852611	0.799667	0.737096	1.91688	1.4378	1.46867	1.84627	1.00875	0.840112	0.962632	0.958778	0.850186	0.818618	0.678899	0.631724	0.578281	0.679573	0.714315	0.771191	0.716619	0.706522	0.650258	0.643616
Alzheimer's disease	2	2	2	1.01102	0.999973	1.10627	1.25199	1.13607	1.26334	1.0166	1.00945	0.760178	1.37869	1.33166	1.51843	1.59684	1.41527	1.40519	1.33959	1.26101	1.17975	1.32808	1.22044	1.23046	1.30523	1.20967	1.23895	1.24156	1.41593	1.21592	1.24193	1.35792	1.23742	1.14642	1.25914	1.27108	1.13396	1.11334	1.12306	1.07743	1.22017	1.25902	1.38216	1.21619	1.16479	1.16298	1.1138	1.14837	1.11041
Anemia	2	2	2	1.20274	1.3135	1.47412	1.31295	1.12062	1.35851	1.26887	1.27536	0.928235	1.44273	1.40873	1.40245	1.55036	1.63614	1.53779	1.49352	1.50202	1.41608	1.23095	1.38802	1.50511	1.56095	1.61936	1.51323	1.44656	1.34287	1.53977	1.58631	1.65067	1.5239	1.52319	1.44401	1.20772	1.3792	1.46464	1.50058	1.38973	1.38797	1.35279	1.25068	1.32894	1.54372	1.569	1.544	1.52288	1.24656
Malaria	2	2	2	0.638745	0.830368	1.23867	1.17384	0.963894	1.13557	0.829525	1.01	0.678834	0.999475	0.958766	1.13323	1.39928	2.70762	1.49115	1.46631	1.24468	1.23363	1.88616	2.45472	1.80723	1.90397	2.26193	2.36349	2.00449	1.59627	1.59886	1.48587	1.83478	2.21511	1.76149	1.30947	1.37825	1.42108	1.33405	1.49381	1.08445	1.09033	1.2486	1.44214	1.25607	1.54905	1.20845	1.21006	1.17836	0.99725
Benzodiazepine	2	2	2	0.526625	0.527541	0.573952	0.583058	0.529774	0.651878	0.621609	0.540564	0.401767	0.678549	0.553548	0.654423	0.730745	0.680357	0.642965	0.672299	0.733128	0.702368	0.647263	0.770879	0.705178	0.74604	0.760445	0.778948	0.708774	0.715825	0.781922	0.787057	0.75197	0.751742	0.872694	0.779517	0.768801	0.788727	0.854104	0.828767	0.744682	0.789656	0.733704	0.70176	0.734253	0.815221	0.763369	0.787061	0.811908	0.733792
Measles	2	2	2	0.680972	0.803082	1.01005	0.82607	0.715195	0.880687	0.677196	0.645066	0.469898	0.708051	0.735026	0.776196	0.763557	0.788162	0.835521	0.795446	0.685704	0.747743	0.739982	0.717689	0.790321	0.733083	0.670601	0.597925	0.641088	0.585423	0.615618	0.640695	0.64898	0.597593	0.562743	0.53611	0.616904	0.659694	0.814272	0.793586	0.678899	0.703097	0.650349	0.768321	0.717753	0.87793	0.685879	0.797538	0.780456	0.650688
Synesthesia	2	2	2	0.558174	0.535566	0.685193	0.685243	0.876335	0.696857	0.523798	0.544394	0.459576	0.732516	0.751599	0.893826	0.871562	0.841408	0.779553	0.773251	1.05032	0.975564	0.901577	0.762135	0.778648	0.814915	0.787039	0.878472	0.954379	0.965531	0.940933	0.842302	0.850728	0.892518	0.94032	1.00033	0.994316	0.933142	1.14272	0.91807	0.748514	0.749413	0.75628	0.824198	0.77344	0.861919	0.85879	0.806705	0.831657	0.814244
Fibromyalgia	2	2	2	0.780958	0.849629	1.07283	1.03388	0.790246	0.887206	0.832732	0.89401	0.648278	1.11604	1.02092	0.956783	0.973416	0.926206	0.906813	0.967996	1.02	0.993525	0.855659	0.922431	0.915289	0.917888	0.975354	1.01874	0.998859	0.903567	0.952603	1.01736	0.976996	0.961498	1.07155	0.992112	0.944926	0.909215	0.901772	0.869359	0.805993	0.938475	0.889128	0.832416	0.776878	0.823894	0.833814	0.847957	0.857989	0.859333
Multiple sclerosis	2	2	2	0.808624	0.804687	1.13971	0.800309	0.77038	0.904806	0.75149	0.790055	0.604096	0.903773	0.933906	0.982463	1.2448	0.907143	0.836187	0.96012	0.920491	0.915064	0.909524	0.897658	1.10549	0.983354	0.84454	0.748386	0.826742	0.729697	0.745452	0.788492	0.831681	0.874217	0.81795	0.84422	0.938403	0.860507	1.07481	1.17516	1.59985	1.08502	1.09578	1.11016	0.986566	1.02403	1.02273	1.00838	1.04085	0.963655
Typhoid fever	2	2	2	0.726597	0.750649	0.879013	0.904212	0.720346	0.78812	0.753628	0.793338	0.591709	0.902334	0.889158	0.777852	0.931034	0.934094	0.9308	0.973724	0.924378	1.07766	0.779718	0.886	0.977774	0.879017	0.968166	0.969375	0.9128	0.882296	1.08317	0.959248	0.966415	0.894629	0.960447	1.22628	0.889013	0.857944	0.871734	0.907922	0.877524	0.930882	0.934279	0.829951	0.74319	0.911286	0.863913	0.946831	0.886516	0.863753
Escitalopram	2	2	2	0.452364	0.505604	0.622407	0.57533	0.497399	0.619936	0.550522	0.582146	0.370386	0.691501	0.67039	0.57407	0.623423	0.642888	0.576336	0.676595	0.749454	0.713712	0.576621	0.6645	0.690759	0.701032	0.732414	0.733496	0.723278	0.678831	0.743264	0.763381	0.739978	0.74963	0.820365	0.796976	0.648588	0.732328	0.692817	0.763818	0.638025	0.719801	0.68508	0.64013	0.593315	0.699142	0.697406	0.719618	0.754124	0.719647
Heroin	2	2	2	0.524198	0.577834	0.690653	0.808896	0.695328	0.755526	0.670782	0.610597	0.412503	0.733236	0.851868	0.790278	0.958377	0.736889	0.832856	0.882795	1.02778	0.865907	0.898928	0.778893	0.81298	0.771953	0.696476	2.1135	0.779361	0.764841	0.811828	0.748314	0.708234	0.68417	0.682698	0.777463	0.723139	0.816926	0.781622	0.819972	0.754261	0.829138	0.978562	0.970467	0.819503	0.855915	0.876081	0.836826	0.83824	0.846956
Methamphetamine	2	2	2	0.479544	0.489018	0.593743	0.631145	0.636465	0.661004	0.57404	0.507189	0.395574	0.602275	0.837781	1.004	0.935135	0.757924	0.989433	0.845565	0.929043	0.909392	0.926302	0.921703	0.808174	0.836737	0.809321	0.938813	1.05978	1.04322	1.44349	0.948486	0.792178	0.823538	0.866254	1.03936	0.984997	1.0861	0.927238	0.989108	0.843674	0.892918	1.14006	1.04771	0.891003	0.804547	0.846622	0.797538	0.926745	0.962771
Shingles	2	2	2	1.05179	1.1348	1.46184	1.39281	1.20597	1.33179	1.1112	1.06526	0.795276	1.38444	1.41039	1.42151	1.45671	1.39029	1.37188	1.39472	1.48025	1.53897	1.50116	1.55414	1.50237	1.52345	1.33186	1.28989	1.33149	1.35489	1.42599	1.28856	1.34593	1.19307	1.25269	1.25914	1.28972	1.50567	1.44963	1.4681	1.34694	1.59374	1.66972	1.54321	1.53519	1.59041	1.51201	1.54597	1.53751	1.5887
Leprosy	2	2	2	0.463527	0.515235	0.584189	0.93856	0.669576	1.38785	0.727438	0.450288	0.386489	0.541112	0.826179	0.815958	0.697934	0.973535	0.705595	0.594974	0.648386	0.907501	0.815923	0.661586	0.602182	1.03518	1.08317	1.05949	0.928272	0.97478	0.779734	0.750466	0.595368	0.641233	0.799433	0.865788	0.933743	0.856235	0.791417	0.824707	0.736379	0.881529	1.95539	2.26716	1.24919	0.893274	0.776817	0.808015	0.773141	0.797447
Leukemia	2	2	2	0.973649	1.02137	1.2646	1.14465	1.00363	1.14535	1.0663	1.18508	0.82418	1.21678	1.2372	1.34861	1.22224	1.29892	1.2213	1.30737	1.25013	1.24025	1.04198	1.23501	1.25106	1.24454	1.21614	1.19115	1.22899	1.17547	1.27938	1.28641	1.43622	1.31696	1.26315	1.41525	1.27761	1.26043	1.16427	1.20831	1.22112	1.28547	1.19477	1.12906	1.023	1.1728	1.21678	1.23887	1.27491	1.21385
Influenza	2	2	2	0.649423	0.641502	0.644928	0.58134	0.657067	0.78812	0.714076	0.634123	0.457511	0.633936	0.634758	0.709096	0.924882	0.841408	0.753568	0.786855	0.69892	0.69197	0.722321	0.735176	0.74569	0.80946	0.762602	0.709203	0.749386	0.778714	0.784111	0.840867	0.916331	0.817907	0.779307	0.742544	0.762278	0.735747	0.812966	0.837562	0.666765	0.666651	0.587832	0.709977	0.714315	0.789203	0.776817	0.785752	0.663424	0.633007
Guillain Barr syndrome	2	2	2	0.505269	0.527541	0.688606	0.688678	0.576865	0.672738	0.585799	0.603484	0.451317	0.62818	0.769001	0.598093	0.642564	0.606077	0.641632	0.651536	0.655383	0.685352	0.600463	0.605482	0.699685	0.840147	0.670601	0.664535	0.656559	0.615942	0.6375	0.650739	0.689188	0.61519	0.670622	0.603895	0.500419	0.613549	0.662779	0.698194	0.575436	0.884566	0.872631	0.740382	0.654502	0.733165	0.611591	0.663305	0.728523	0.955698
Lorazepam	2	2	2	0.562057	0.556432	0.791658	0.887897	0.721081	0.824625	0.727972	0.667498	0.524816	0.760579	0.754914	0.844123	0.792267	0.715854	0.802873	0.74676	0.908052	0.932079	0.892747	0.888186	0.776588	0.819007	0.935103	0.907467	1.00659	1.06356	0.889874	0.905438	0.938904	0.877736	0.923414	1.01882	0.962632	0.904943	0.799253	0.896421	0.779169	0.914937	0.998533	0.84885	5.7874	0.859251	0.996478	0.832897	0.895293	1.00963
Crohn's disease	2	2	2	0.676604	0.746368	0.93634	0.932549	0.832187	0.998677	0.80387	0.813582	0.569824	0.89154	0.846896	0.924476	0.896171	0.834834	1.19665	1.03387	0.844302	0.93586	0.949261	1.031	0.911856	0.905613	0.975354	0.863582	1.05688	2.29545	0.936556	0.883197	0.906455	1.31836	1.04739	1.01984	1.61402	0.914342	0.814925	0.763142	0.738934	1.04933	0.859606	1.38462	0.843566	0.803213	0.807557	0.811289	0.842629	0.821317
Dissociative identity disorder	2	2	2	0.310636	0.359541	0.440189	0.428492	0.397331	0.441973	0.416366	0.41746	0.299777	0.476352	0.507972	0.483776	0.553015	0.506817	0.504377	0.547004	0.557426	0.574751	0.544832	0.583624	0.495067	0.610334	0.519662	0.501536	0.589839	0.57155	0.525901	0.523031	0.525532	0.5082	0.608632	0.632651	0.690523	0.557151	0.495615	0.493877	0.501989	0.605149	0.567861	0.607261	0.477127	0.448305	0.473903	0.438711	0.486413	0.598527
heart attack	2	2	2	0.509637	0.523796	0.610122	0.677515	0.677669	0.769868	0.592213	0.600201	0.397225	0.613069	0.65216	0.671819	0.684262	0.690217	0.698933	0.724565	0.664713	0.659829	0.689649	0.644099	0.690072	0.720808	0.768352	0.70215	0.656559	0.723224	0.7119	0.782035	0.728691	0.657422	0.692359	0.734327	0.676545	0.725492	0.709794	0.763818	0.610562	0.693986	0.672924	0.738738	0.73219	0.749176	0.790266	0.787061	0.73218	0.732908
Gabapentin	2	2	2	0.470322	0.532891	0.644928	0.65433	0.536396	0.595816	0.582057	0.563544	35.4649	0.635375	0.677848	0.614661	0.572155	0.569265	0.648295	0.700938	0.751009	0.767595	0.587217	0.609854	0.663293	0.667617	0.669882	0.776597	0.723278	0.698253	0.636771	0.663653	0.707529	0.701063	0.804264	0.820598	0.674681	0.642603	0.637313	0.674515	0.643134	0.850398	0.740651	0.585896	0.576127	0.669122	0.693564	0.671818	0.759975	0.792142
Fentanyl	2	2	2	0.246567	0.282496	0.300966	0.300545	0.275924	0.275744	0.334055	0.366577	0.203981	0.285667	0.257715	0.260941	0.286419	0.268856	0.36579	0.274218	0.338187	0.292102	0.240185	0.295819	0.297315	0.28164	0.309066	0.279763	0.303622	0.262654	0.278633	0.268331	0.261708	0.290702	0.285799	0.292704	0.266518	0.281139	0.259235	0.301739	0.295701	0.349271	0.234438	0.236659	0.275001	0.296201	0.320845	0.307098	0.292579	0.306778
Zika virus	1	2	2	0	0	0	0	0	0	0	0	0	0	0	0	0	0	0	0	0	0	0	0	0	0	0	0	0	0	0	0	0	0	0	0	0	0	0	0	0	0	0	0	0	0	0	0	0	0
Amphetamine	2	2	2	0.46741	0.487948	0.653117	0.553003	0.568771	0.584082	0.519522	0.517585	0.357998	0.591482	0.547748	0.632057	0.683578	0.621853	0.696934	0.602134	0.742457	0.655102	0.659626	0.681987	0.698312	0.687393	0.638975	0.711554	0.978553	0.810158	0.781922	0.805711	0.684956	0.686281	0.633589	0.644976	0.657907	0.790436	0.732649	0.802381	0.659101	0.662096	0.751938	0.653278	0.660002	0.797209	0.732629	0.748428	0.754855	0.71169
Project MKUltra	2	2	2	0.00436832	0.00214012	0	0.000858701	0.00147159	0.00130376	0	0.00054713	0.00289041	0.00215869	0.000828665	0.00165677	0.00205074	0.00197205	0.00333142	0	0.00233233	0.00378125	0.00176607	0.00291447	0.00274655	0.000681938	0.00215627	0.0047019	0.0019339	0.00184968	0.000729405	0.00286985	0.000705413	0.00563103	0.00161014	0.00205406	0	0.00256358	0.00457089	0.00202963	0.00127733	0.00379642	0.00260487	0.00657387	0.00137501	0.00266848	0.00320205	0.00327397	0.0014629	0.00530452
Attention deficit hyperactivity disorder	2	2	2	0.581957	0.654343	0.8367	0.76682	0.676198	0.788772	0.625351	0.700326	0.479808	0.815986	0.783917	0.730634	0.795002	0.762526	1.71502	0.831961	0.837305	0.855509	0.795613	0.794923	0.792381	0.812188	0.797102	0.670021	0.658493	0.669583	0.655006	0.666523	0.629228	0.669388	0.679478	0.554597	0.563787	0.694729	0.884141	1.02699	0.942667	0.807878	0.850923	0.885007	0.790628	0.767188	0.79731	0.818491	0.854332	0.799215
Sepsis	2	2	2	0.458188	0.547337	0.593743	0.521231	0.450308	0.543014	0.470349	0.469437	0.337765	0.605873	0.505486	0.497859	0.560534	0.567293	0.610317	0.609293	0.681039	0.551118	0.521873	0.600382	0.560984	0.665571	0.620288	0.626136	0.655592	0.629815	0.627289	0.710288	0.763962	0.867882	0.706045	0.708652	0.706365	0.686184	0.592257	0.665043	0.614394	0.635521	0.642534	0.587539	0.554127	0.596406	0.605828	0.611577	0.617343	0.641847
Parkinson's disease	2	2	2	0.837746	0.844279	0.988889	0.980636	0.853525	0.988247	0.933216	0.843127	0.625155	0.920323	0.902416	0.973351	0.968631	0.943297	0.915475	1.00737	0.873845	0.94815	0.908641	0.978535	1.05536	1.01268	0.963135	0.952135	0.928272	1.02287	0.930721	0.898981	1.02073	0.910115	0.882355	1.0599	1.03439	0.922888	0.976865	0.953251	1.00589	0.887603	0.842241	1.01073	0.850441	1.04871	0.933077	0.912782	0.885053	0.983105
Pandemic	2	2	2	0.218416	0.222038	0.216341	0.237001	0.220739	0.220335	0.277934	0.263169	0.194896	0.24825	0.251086	0.284136	0.283001	0.312899	0.278507	0.282094	0.251891	0.427282	0.264027	0.276146	0.278089	0.310964	0.323441	0.232744	0.27268	0.285775	0.287386	0.424738	0.308971	0.259027	0.250376	0.253677	0.278632	0.265757	0.276212	0.25641	0.24844	0.244489	0.219677	0.254737	0.265376	0.343567	0.32853	0.276323	0.300625	0.306778
Ketamine	2	2	2	0.250936	0.299617	0.369895	0.38985	0.356862	0.386563	0.351159	0.560261	0.25064	0.510171	0.473168	0.516083	0.477138	0.371403	0.567675	0.456791	0.442364	0.536938	0.503329	0.484531	0.464168	0.408481	0.442755	0.428657	0.499913	0.561377	0.477031	0.417563	0.365404	0.415992	0.430712	0.448813	0.443575	0.586205	0.626212	0.502672	0.397887	0.533017	0.508817	0.492218	0.424189	0.452308	0.466859	0.417758	0.395714	0.513655
Gout	2	2	2	0.554776	0.5987	0.749345	0.764244	0.661482	0.731407	0.655282	0.658744	0.466595	0.82606	0.812921	0.837496	0.737581	0.847324	0.739576	0.722417	0.811649	0.829985	0.80356	0.739548	0.766975	0.736493	0.741039	0.731145	0.774527	0.861949	0.73597	0.761228	0.955834	0.78764	0.710876	0.851409	0.808871	0.827181	0.641884	0.686016	0.617588	0.788137	0.813587	0.749421	0.683378	0.732498	0.717259	0.715689	0.624657	0.820433
Huntington's disease	2	2	2	0.386839	0.423745	0.490009	0.485166	0.505493	0.530628	0.53235	0.444816	0.298125	0.536075	0.516258	0.54839	0.624107	0.573866	0.628306	0.637216	0.619621	0.669282	0.516575	0.603296	0.6475	0.591922	0.720914	0.869851	0.62755	0.675132	0.604677	0.604821	0.619352	0.706694	0.717316	0.64703	0.682136	0.616113	0.606623	0.564914	0.528175	0.549722	0.54789	0.615478	0.521814	0.555711	0.90682	0.787061	0.683904	0.50835
Cystic fibrosis	2	2	2	0.770765	0.619031	0.694748	0.712722	0.590845	0.863738	0.637644	0.558619	0.52812	1.02466	0.766515	0.590638	0.613853	0.613965	0.838852	0.6544	0.674819	0.687243	0.625188	0.711132	0.646814	0.579647	0.585069	0.543069	0.482508	0.484615	0.533925	0.576123	0.551633	0.534948	0.895236	0.466272	0.451962	0.64004	0.659514	0.86733	0.657185	0.598316	0.604329	0.484001	0.57819	0.647107	0.770413	0.697355	0.648795	0.607368
Bubonic plague	2	2	2	0.0330051	0.034777	0.045725	0.0463698	0.0492984	0.0501946	0.0561212	0.0415819	0.0305558	0.0489304	0.0505486	0.0505314	0.0396475	0.0381263	0.0419759	0.0551299	0.0590856	0.0538829	0.0741748	0.0604754	0.041885	0.0586466	0.0690007	0.0438844	0.0541492	0.0638138	0.0547054	0.04807	0.0472626	0.0415288	0.0289825	0.0431353	0.054049	0.0546896	0.0398321	0.0412692	0.0383198	0.0516313	0.0460193	0.0542344	0.0591252	0.0393601	0.0339417	0.0510739	0.0555901	0.0424362
Psoriasis	2	2	2	0.420815	0.480993	0.644928	0.652613	0.607033	0.677953	0.522195	0.55096	0.386489	0.625301	0.636415	0.623773	0.61317	0.587671	0.575004	0.616453	0.681816	0.689134	0.607527	0.692188	0.630334	0.65466	0.665569	0.601843	0.669129	0.622416	0.706794	0.673698	0.912804	0.58985	0.621513	0.706598	0.977542	0.734892	0.611193	0.652189	0.595873	0.611983	0.606934	0.6352	0.53694	0.668455	0.622478	0.59979	0.593936	0.606484
Oxycodone	2	2	2	0.293163	0.240764	0.272985	0.322871	0.305356	0.272485	0.252278	0.266999	0.165992	0.254726	0.307435	0.306502	0.45458	0.341822	0.373786	0.360135	0.348294	0.396086	0.468008	0.385439	0.435329	0.378475	0.986135	0.451382	0.425458	0.429125	0.370538	0.385278	0.40138	0.39206	0.363086	0.633678	0.514398	0.3965	0.357835	0.337596	0.389585	0.511758	0.380311	0.468388	0.314189	0.370919	0.288825	0.286145	0.397177	0.470334
Rape	2	2	2	0.316946	0.456382	0.398559	0.378687	0.395859	0.410683	0.355969	0.343597	0.23784	0.408712	0.36627	0.366146	0.384855	0.395067	0.377117	0.423856	0.394163	0.464149	0.361161	0.381796	0.396191	0.449397	0.385254	0.376152	0.380011	0.349589	0.353032	0.340795	0.373869	0.304779	0.326053	0.301947	0.305657	0.354628	0.398321	0.378188	0.374257	0.395587	0.388994	0.42648	0.407002	0.460313	0.477105	0.426925	0.420583	0.437623
Vitiligo	2	2	2	0.442171	0.415184	0.489326	0.472285	0.45178	0.514332	0.397659	0.423478	0.393096	0.761299	0.733369	0.885542	0.730745	0.682329	0.651626	0.65798	0.726131	0.757196	0.724087	0.718418	0.591196	0.581693	0.525412	0.818131	0.693303	0.612243	0.623641	0.662936	0.524827	0.484972	0.535371	0.545354	0.661635	0.610131	0.500186	0.547324	0.427904	0.54061	0.516632	0.519335	0.456502	0.482328	0.43676	0.488476	0.465933	0.619745
Lymphoma	2	2	2	0.317916	0.382012	0.431317	0.468851	0.36422	0.453055	0.391245	0.41363	0.295235	0.510891	0.363784	0.403423	0.439541	0.435166	0.4644	0.43388	0.491343	0.462258	0.375289	0.436443	0.465541	0.510089	0.521099	0.49605	0.514417	0.449471	0.609783	0.634237	0.662382	0.646864	0.973328	1.10303	0.873171	0.767364	0.663432	0.66166	0.610562	0.63628	0.625168	0.608083	0.646252	0.666453	0.610951	0.675092	0.807519	0.842535
Ketogenic diet	2	2	2	0.17716	0.220433	0.358976	0.308274	0.348032	0.350058	0.244795	0.205174	0.175076	0.282789	0.271802	0.294905	0.300774	0.243877	0.289834	0.27565	0.282989	0.353547	0.3435	0.399283	0.351559	0.293233	0.251565	0.206884	0.163414	0.201615	0.30708	0.233175	0.244778	0.233688	0.210928	0.16946	0.205014	0.314465	0.284701	0.282119	0.240776	0.227785	0.231833	0.23255	0.423502	0.345568	0.263849	0.234416	0.250887	0.213065
Adderall	2	2	2	0.0985298	0.106471	0.120114	0.106479	0.109634	0.101693	0.101018	0.113256	0.078454	0.112252	0.0977825	0.125086	0.122361	0.65472	0.868835	0.718837	0.349071	0.317625	0.216343	0.2215	0.56579	0.598059	0.973916	1.15275	1.28024	0.531782	0.645524	0.403932	0.249716	0.24143	0.219784	0.228001	0.228311	0.190559	0.159328	0.162371	0.118791	0.141227	0.19276	0.163525	0.157438	0.196133	0.189561	0.244893	0.186519	0.211297
Lobotomy	2	2	2	1.88857	1.31029	0.84489	0.577047	0.551848	0.40612	0.458591	0.647802	0.201916	0.89154	0.771487	0.917849	0.491493	0.556775	0.376451	0.378034	0.450139	0.409321	0.782368	0.39564	0.365978	0.310964	0.217065	0.244499	0.366474	0.417102	0.288115	0.355862	0.322374	0.229464	0.254402	0.259839	0.276768	0.29652	0.409421	0.384954	0.386391	0.312066	0.344711	0.466744	1.49257	0.334227	0.306116	0.265191	0.393519	0.936248
Marfan syndrome	2	2	2	0.239287	0.315133	0.299601	0.340046	0.26783	0.317464	0.300382	0.276848	0.201503	0.349708	0.381186	0.339637	0.337004	0.330647	0.335141	0.332928	0.300093	0.333696	0.29405	0.367224	0.325467	0.332786	0.322722	0.282114	0.395482	0.367161	0.274256	0.307074	0.363288	0.367425	0.285799	0.264974	0.289815	0.289684	0.359141	0.351126	0.332105	0.416088	0.443696	0.39361	0.345126	0.404942	0.409222	0.354898	0.331346	0.405796
Polycystic ovary syndrome	2	2	2	0.418388	0.399668	0.560985	0.587351	0.597467	0.6421	0.393383	0.515396	0.325378	0.637534	0.448308	0.509456	0.544812	0.527852	0.442413	0.472542	0.621176	0.495344	0.447698	0.436443	0.477901	0.467809	0.436286	0.401229	0.423524	0.389357	0.465361	0.439087	0.433829	0.394876	0.388848	0.444705	0.324294	0.429826	0.489085	0.514174	0.485384	0.609705	0.491452	0.803655	0.446877	0.548373	0.439321	0.523834	0.611491	0.427898
Plantar fasciitis	2	2	2	0.36257	0.417324	0.429952	0.480014	0.391444	0.501294	0.496005	0.496794	0.332397	0.533197	0.452451	0.378571	0.490126	0.500901	0.55768	0.521229	0.53488	0.499126	0.432686	0.451744	0.489573	0.510089	0.442755	0.50232	0.472838	0.40138	0.528819	0.526618	0.519889	0.458225	0.550667	0.522759	0.44637	0.455462	0.481903	0.512821	0.409383	0.468478	0.38552	0.53084	0.503252	0.548373	0.472622	0.441985	0.444721	0.427014
Cerebral palsy	2	2	2	0.221813	0.241834	0.266843	0.212958	0.19425	0.295952	0.22395	0.205174	0.153192	0.233858	0.19888	0.228634	0.263178	0.24059	0.275842	0.244863	0.26744	0.207969	0.204864	0.251373	0.270536	0.269365	0.238627	0.16535	0.211762	0.188667	0.182351	0.247525	0.240546	0.238615	0.248766	0.216704	0.190103	0.285412	0.267724	0.31121	0.210759	0.25436	0.202311	0.234194	0.215188	0.260844	0.245277	0.302514	0.282339	0.251081
Narcissistic personality disorder	2	2	2	0.246082	0.230598	0.307109	0.320295	0.27666	0.330502	0.25602	0.281225	0.186638	0.315169	0.357155	0.357033	0.329485	0.305668	0.314486	0.394501	0.356846	0.340313	0.404429	0.339536	0.324093	0.295961	0.345004	0.295436	0.367441	0.398605	0.301244	0.315684	0.360466	0.350531	0.312367	0.377948	0.365297	0.337538	0.318656	0.294973	0.276541	0.328011	0.337765	0.357454	0.348564	0.294867	0.267691	0.338528	0.280876	0.319156
Elizabeth Holmes	2	2	2	0.0344612	0.0411974	0.0573269	0.0540981	0.0478268	0.0645359	0.0561212	0.0372048	0.024775	0.0474912	0.0828665	0.0530166	0.176363	0.769099	0.281172	0.131739	0.0676374	0.0501016	0.125391	0.106378	0.0714104	0.0477356	0.0431254	0.0791486	0.0357771	0.0397681	0.0364703	0.0394605	0.0430302	0.484268	0.623928	0.431353	0.196627	0.325574	0.110354	0.0838915	0.0708916	0.0759284	0.0590437	0.0640952	0.0563752	0.0600408	0.0627602	0.0582766	0.0373039	0.0671906
Chronic traumatic encephalopathy	2	2	2	0	0	0	0	0	0	0	0	0	0	0	0	0	0	0	0	0	0	0	0	0	0	0	0	0	0	0	0	0	0	0	0	0	0	0	0	0	0	0	0	0	0	0	0	0	0
Hand, foot and mouth disease	2	2	2	0.068437	0.0636687	0.0880378	0.083294	0.0919747	0.0971298	0.0748283	0.0656556	0.0507887	0.0964216	0.107726	0.0753829	0.0936502	0.0992598	0.0766227	0.0665855	0.0699698	0.0803517	0.0971337	0.070676	0.0830833	0.0729673	0.0970323	0.094038	0.110232	0.0776864	0.0802346	0.10188	0.0783008	0.0830576	0.0893626	0.0914058	0.0754822	0.0939978	0.0783581	0.0764495	0.0766396	0.0812434	0.0746729	0.086282	0.0666878	0.0633764	0.0979827	0.0766108	0.0599788	0.0618861
Female genital mutilation	2	2	2	0.0203855	0.0181911	0.0293459	0.0266197	0.0250171	0.0241195	0.020845	0.0191495	0.0115616	0.0208674	0.0182306	0.0256799	0.0150387	0.0138043	0.0106606	0.0143195	0.0147714	0.0274141	0.0282571	0.0189441	0.0151061	0.0259136	0.0359379	0.0101874	0.00870255	0.0203464	0.0175057	0.0251112	0.020457	0.0197086	0.0144912	0.0267028	0.0223651	0.0230722	0.0163246	0.0216494	0.0542864	0.0592242	0.0460193	0.0221868	0.0220001	0.0173451	0.0185719	0.0216082	0.0160919	0.0256385
global				33922427	33561270	31055318	26321269	29867741	35554371	35270688	34327106	33080808	30710441	27391200	30773567	34778542	35638646	34262885	32802467	30091324	26545178	29262541	33485026	33537440	34044532	32911306	30327651	26930475	29984291	34431768	34332282	34184892	33075598	30132678	26509892	29118449	28929674	34433760	34220746	33520098	31118580	28662767	31688394	33279439	36890630	37505904	36611251	32203746	28081199
				2015	2015	2015	2015	2015	2015	2015	2015	2015	2015	2015	2015	2015	2015	2015	2015	2015	2015	2015	2015	2015	2015	2015	2015	2015	2015	2015	2015	2015	2015	2015	2015	2015	2015	2015	2015	2015	2015	2015	2015	2015	2015	2015	2015	2015	2015
[truncated: 1,864 more columns]

## Sheet: fr
article	cluster_2016	cluster_2017-2019	cluster_2020	2015-07-01	2015-07-02	2015-07-03	2015-07-04	2015-07-05	2015-07-06	2015-07-07	2015-07-08	2015-07-09	2015-07-10	2015-07-11	2015-07-12	2015-07-13	2015-07-14	2015-07-15	2015-07-16	2015-07-17	2015-07-18	2015-07-19	2015-07-20	2015-07-21	2015-07-22	2015-07-23	2015-07-24	2015-07-25	2015-07-26	2015-07-27	2015-07-28	2015-07-29	2015-07-30	2015-07-31	2015-08-01	2015-08-02	2015-08-03	2015-08-04	2015-08-05	2015-08-06	2015-08-07	2015-08-08	2015-08-09	2015-08-10	2015-08-11	2015-08-12	2015-08-13	2015-08-14	2015-08-15
Leonardo da Vinci	1	1	2	1.53969	1.53093	1.71488	2.16482	2.00989	1.2429	1.82258	1.62238	1.66239	1.86906	2.02095	2.31875	2.0476	2.14791	1.71884	1.88794	1.75896	1.88153	1.92021	1.83504	1.88059	1.84174	2.70125	2.54078	2.71237	2.82819	2.17129	2.13682	2.24417	1.96787	2.64938	1.77077	2.08657	2.00033	2.19513	2.0747	2.22357	2.10476	2.2788	2.55592	2.10117	2.0283	2.23514	2.12606	2.30246	2.29044
Asperger syndrome	1	1	2	1.89855	2.6079	2.60833	2.80494	2.78475	2.84776	14.6586	10.2994	8.31197	5.16761	7.28951	5.25107	3.06527	8.55242	4.34151	4.47733	3.5573	3.92755	3.40161	3.03549	2.61157	2.79077	3.28641	2.88035	4.8942	3.96639	3.01957	2.79564	2.82985	2.71242	2.80387	2.58659	2.99206	4.54888	4.07029	3.20736	2.8407	2.70506	2.90674	3.20915	3.61529	2.83328	2.94707	3.32709	2.88391	2.76146
Schizophrenia	1	1	2	2.75303	4.10824	8.84442	4.20534	3.71603	2.76386	3.07021	3.39238	3.62415	4.05975	4.04392	4.06535	3.85389	3.60659	3.80502	3.78461	3.87421	3.63469	3.56836	3.41592	3.65979	3.9617	3.40503	3.06122	3.09692	3.45497	3.3861	3.261	3.76808	3.44524	3.17759	2.70042	3.11892	3.50896	3.90404	4.20121	4.27625	3.85563	3.8527	4.03707	3.5121	3.53843	3.91066	4.06474	4.15807	3.88821
Lyme disease	1	1	2	29.1972	15.7939	12.23	9.54176	12.8033	7.31476	6.37692	5.93332	5.66233	5.60003	5.60438	5.16638	6.95588	5.50883	4.56363	4.12137	3.97735	3.6066	3.34193	3.87468	3.63853	3.68347	4.11988	4.67886	4.12717	4.33554	6.84726	5.6488	5.17447	5.10045	5.34887	12.9793	6.27502	4.86065	4.27049	3.4387	3.07996	2.79955	2.57454	2.53693	5.95331	2.73821	3.18879	3.15843	2.86417	2.34955
Body mass index	1	1	2	1.37584	1.81909	1.70179	1.5537	1.58973	1.79903	1.82825	1.61492	1.63055	2.10135	1.65899	1.72024	1.77482	1.62928	1.74617	1.74836	1.83022	1.78725	1.55512	1.7711	1.7465	1.84344	1.67958	1.63811	1.64717	1.75729	2.03341	1.82484	2.1494	1.74119	1.83515	1.5705	1.90285	1.74506	1.77863	1.8378	1.75835	1.77867	1.76633	1.71471	1.54119	1.60046	1.64903	1.7138	1.67615	1.47586
Crohn's disease	1	1	2	2.13011	2.52741	2.49051	2.75315	2.45189	2.30841	2.38338	2.52006	2.51588	2.86077	2.52167	2.85892	2.70507	2.37994	2.55775	2.37825	2.48092	2.86442	2.64336	2.44086	2.25834	2.43403	2.33117	2.35991	2.35662	2.29178	2.55878	2.48366	2.82227	2.7945	2.52411	2.55708	2.58962	2.55901	2.46684	2.40413	2.25585	2.25854	2.39426	2.44769	2.59516	2.75881	2.79806	2.77513	2.79777	2.63586
Bipolar disorder	1	1	2	1.67782	1.99939	2.01924	2.30776	2.31547	1.69475	1.9288	2.48129	2.70219	2.34258	2.25623	2.45615	2.32387	2.32534	2.39543	2.23692	2.17526	2.27669	2.4889	2.25224	2.17985	2.27187	2.06073	1.97256	2.26202	2.38407	2.26555	2.19608	2.59292	2.51505	2.42599	2.13336	2.33372	2.19284	2.00029	2.17279	2.20458	1.96209	1.96281	2.2483	1.93707	1.96016	2.09937	2.15503	2.36348	2.62847
Borderline personality disorder	1	1	2	1.32573	1.70962	1.68707	1.70492	1.80436	1.36755	1.88773	1.74764	1.84392	1.95304	1.63084	1.76918	1.77132	1.78282	1.78034	1.74138	1.91273	1.701	1.87984	1.9837	2.00814	2.05168	1.63214	1.59034	1.40862	1.72652	1.62323	1.60523	1.776	1.77441	1.72241	1.31965	1.79349	1.93966	2.08788	2.22461	2.21788	1.99174	2.03978	2.0698	1.90492	1.90153	1.9901	1.92334	2.04763	1.82127
Sexual intercourse	1	1	2	1.31219	1.69352	1.43671	1.92037	1.85711	1.34478	1.31702	1.39423	1.45858	1.69752	1.71932	1.66754	1.67515	1.6651	1.5719	1.66111	1.79834	2.02997	1.77628	1.85422	1.9738	1.89636	1.74759	1.82752	2.14892	2.4379	1.8641	2.03573	2.17593	2.50918	2.3905	2.62875	2.20468	1.86224	1.71428	1.82855	1.94254	1.94171	2.10865	2.17614	1.70191	1.64958	1.78149	1.81601	1.791	1.8342
Syphilis	1	1	2	1.22146	1.45205	1.21089	1.34239	1.25869	0.986408	1.20231	1.33309	1.25157	1.38303	1.41165	1.44169	1.43559	1.37507	1.59923	1.41858	1.44205	1.45026	1.3287	1.40665	1.54535	1.52767	1.38858	1.31902	1.51144	2.46674	1.73843	1.63834	1.70777	1.61416	1.77878	1.79817	1.79786	1.67601	1.75181	1.62311	1.57226	1.4989	1.45236	1.36721	1.34157	1.28987	1.40731	1.47359	1.40158	1.7049
Sigmund Freud	1	1	2	0.752918	1.0335	0.971986	1.22224	1.41329	0.848575	1.18107	1.24959	1.03342	0.972053	1.09393	1.15185	1.07363	1.11064	1.08495	0.989339	1.082	1.10726	1.07946	1.05659	1.14798	1.17264	0.909378	0.993106	1.23589	1.19396	1.12579	1.16601	1.21496	1.21551	1.3487	1.11306	1.22263	1.06712	1.70534	1.29183	1.24756	1.17651	1.51718	1.32543	1.04889	0.998304	1.17717	1.20273	1.29569	1.26344
Malaria	1	1	2	1.30813	1.27819	1.31234	1.50812	1.3751	0.934871	1.17399	1.18398	1.18947	1.30084	1.65497	1.82188	1.84126	1.57809	2.29634	1.64541	3.73919	3.75303	6.47851	2.16592	1.85606	1.89465	1.52459	2.63293	2.54169	1.93994	1.76287	1.85969	1.96933	1.69624	1.90613	1.71596	1.84379	1.87898	2.01637	1.9655	1.8343	1.58413	1.83317	1.67103	2.02842	3.4386	2.98349	1.98637	1.68512	3.75891
Multiple sclerosis	1	1	2	1.33657	1.55186	1.34507	1.46876	1.46058	1.4083	1.30994	1.47028	1.62259	1.73862	1.65698	1.60355	1.77132	1.6361	1.7513	1.56165	1.71395	1.44224	1.52704	1.70716	2.12261	2.77541	1.80927	1.35144	1.23794	1.26317	1.52549	1.6122	1.56182	1.76659	1.44056	1.15522	1.27075	1.69484	1.59093	1.73601	1.6767	1.62303	1.55566	1.97106	1.77973	1.50538	1.43545	1.63543	1.60078	1.62363
Autism	1	1	2	1.33386	1.48586	1.24853	1.50812	1.57699	1.31601	1.2363	1.9564	1.96175	1.59031	1.37143	1.57532	1.35516	1.25224	1.34978	1.19349	1.25452	1.33593	1.46561	3.32001	2.04739	1.51231	2.29638	1.98621	2.14275	1.93994	1.7489	1.51634	1.5296	1.52427	1.46353	1.24375	1.54852	1.76599	1.74824	1.51947	1.88178	1.43034	1.75822	1.93688	1.62071	1.58144	2.27156	1.69847	1.55591	1.54605
Tramadol	1	1	2	1.08063	1.28302	1.26489	1.53919	1.35327	0.994798	1.44872	1.52396	1.73883	1.59031	1.54638	1.4624	1.55624	1.51668	1.61461	1.63145	1.6577	1.71504	1.44279	1.56809	1.51265	1.64715	1.46924	1.53061	1.82196	1.6823	1.81174	1.98344	1.91247	1.8643	1.83724	1.53045	1.85691	1.73042	1.72858	1.94144	1.79253	1.73791	1.82912	1.77547	1.58687	1.60996	1.66393	1.66269	1.74075	1.8028
Amyotrophic lateral sclerosis	1	1	2	1.51125	1.48264	1.45307	1.98459	1.61519	27.7393	5.25392	2.09806	1.65125	1.49739	1.42774	1.7033	1.53526	2.18715	1.80256	1.6995	3.1935	2.30478	1.77628	3.10902	4.61481	2.50913	1.50403	1.28148	1.37367	1.46505	1.58833	1.61569	1.5713	2.86094	2.63268	1.44613	2.05376	1.83085	1.92342	2.22831	2.19889	1.83425	1.72379	1.93308	1.66131	1.4832	1.98348	2.15332	2.66676	2.10942
Black Death	2	1	2	0.38323	0.526409	0.721626	0.803779	0.605697	0.409905	0.460249	0.47717	0.611455	0.645058	0.766153	0.589099	0.619	0.522051	0.592879	0.71016	0.660078	0.611799	0.656451	0.620205	0.564177	0.544499	0.544046	0.590403	0.631311	0.619088	0.788927	0.765142	0.619799	0.656609	0.799616	0.77155	0.931738	0.826498	0.66855	0.620003	0.78803	0.635503	0.818344	0.700695	0.627643	0.652859	0.634116	0.621806	0.690918	1.10274
Coronavirus	2	2	1	0.143542	0.416942	0.327268	0.207159	0.147332	0.192967	0.171354	0.143151	0.119425	0.159031	0.108589	0.124219	0.150379	0.117717	0.13327	0.109927	0.120014	0.0762241	0.0895161	0.131074	0.243659	0.233844	0.178713	0.185994	0.115158	0.142275	0.183268	0.681481	0.352546	0.18174	0.185812	0.132808	0.109359	0.133914	0.210933	0.168419	0.148112	0.122283	0.103306	0.0854506	0.123499	0.0998304	0.0778159	0.0868825	0.0915241	0.107134
Lymphoma	1	1	2	1.22959	1.46654	2.47087	1.81886	1.7698	1.04873	1.30852	1.29731	1.42036	1.55457	1.23067	1.6412	1.26248	1.16182	1.23189	1.34878	1.44017	1.29581	1.61304	1.33312	1.34748	2.54839	2.77558	2.38721	1.64717	1.46697	1.89726	1.9085	1.5713	1.7236	1.84768	1.32808	1.91816	1.60696	1.55876	1.57314	1.74886	1.72123	1.84127	1.3862	1.40585	1.32156	1.38744	1.3356	2.01712	2.11681
Cystic fibrosis	1	1	2	0.609376	0.783979	1.78525	1.07723	0.933101	0.782655	0.951653	0.884256	0.896483	0.811236	0.758109	1.00316	0.938992	0.832551	1.00806	1.43602	1.03137	1.78525	1.176	0.944693	1.17087	1.00707	1.02957	0.914613	0.921261	1.4189	1.00536	0.99695	1.01973	0.953647	0.947848	1.26484	1.54852	0.94158	0.927747	0.916124	0.862085	1.10055	1.266	1.14124	0.808662	0.882628	0.829484	0.781942	0.926009	1.83974
MDMA	1	1	2	1.30542	1.61464	1.54143	2.15031	2.40642	1.42748	1.43456	1.6015	1.53342	1.78865	2.29846	2.76105	2.61764	2.31852	2.02467	1.91761	2.42654	2.52542	2.97685	2.9172	2.70805	2.46646	1.85671	2.19098	2.43682	3.10313	2.79092	2.31285	2.16456	2.18674	2.64312	2.38	2.92863	2.34977	2.0128	2.03213	2.04698	1.99174	2.73862	2.66416	2.04872	2.10119	1.99175	1.96252	2.22709	2.49547
Sleep paralysis	2	1	2	0.835523	0.817785	0.81817	1.14352	1.15319	0.816214	0.8681	1.28836	1.03661	0.880923	1.00545	1.40217	1.15057	1.13452	1.09349	1.06088	1.12888	1.04908	1.07595	1.49137	1.22811	1.35869	1.37277	1.16204	1.60192	1.31316	1.41379	1.20436	1.33626	1.30931	1.18794	1.00344	1.29481	1.04829	1.19767	1.19559	1.10704	4.68568	2.75482	2.01474	2.0538	1.49746	1.39572	1.59966	2.0225	2.19624
Fibromyalgia	1	1	2	0.939794	1.08984	1.0178	1.09794	1.11499	0.906105	0.982808	1.0453	1.21176	2.49803	1.291	1.22337	1.52827	1.39896	1.34636	1.24583	1.35954	1.43622	1.24445	1.33152	1.38019	1.28358	1.26364	1.25418	1.33048	1.3843	1.53946	1.62789	1.43672	1.56531	1.38837	1.17419	1.40854	1.45631	1.46759	1.50837	1.54947	1.53595	1.37133	1.3824	1.54289	1.36118	1.43711	1.58773	2.06916	1.57191
HIV/AIDS	1	1	2	1.12396	2.01388	1.33362	1.40661	1.33144	0.978019	1.20373	1.19442	1.23406	1.11858	1.26284	1.19514	1.20478	1.33242	1.16867	1.23362	1.21327	1.16543	1.21637	1.68318	2.31721	1.5362	1.06753	0.97263	1.03436	1.13628	1.05423	1.20087	1.04816	1.09239	1.02092	1.02662	1.24232	1.22405	1.24772	1.23816	1.23806	1.25433	1.33082	1.29505	1.24683	1.21064	1.2732	1.52811	1.67076	1.33732
Paracetamol	1	1	2	0.460418	0.584362	0.456539	0.575903	0.66754	0.644821	0.817118	0.842504	1.07005	1.11858	1.13214	1.13679	0.968718	0.91956	1.02344	1.05913	1.067	1.00696	0.996963	1.05179	0.912495	0.991705	0.820813	0.808819	0.900697	0.965162	0.858744	0.91329	1.10692	0.855937	0.864337	0.758901	0.927364	0.958319	1.09935	1.12156	1.02349	1.14502	0.974315	1.06718	0.93216	1.03158	0.968559	1.03748	1.08393	1.05102
Ethanol	2	1	2	0.599897	0.734075	0.646354	0.691912	0.527484	0.557327	0.710907	0.694879	0.713364	0.680795	0.571095	0.700143	0.697687	0.588587	0.671473	0.697946	0.80072	0.647905	0.547628	1.02302	0.919036	0.802239	0.654752	0.583578	0.606634	0.557564	0.616131	0.653595	0.674766	0.691785	0.657648	0.48907	0.494302	0.686307	0.693575	0.786571	0.693086	0.737406	0.595527	0.601952	0.659787	0.735259	0.690409	0.650767	0.750139	0.587388
Blood type	1	2	2	1.1524	1.36995	1.20107	1.51434	1.50969	1.15061	1.25896	1.31371	1.33437	1.35623	1.43176	1.47933	1.45832	1.34437	1.49672	1.55991	1.50205	1.57463	1.47614	1.38907	1.72197	1.51572	1.28895	1.49478	1.65128	1.75729	1.6948	1.84575	1.87267	2.49551	1.87064	6.05856	2.38402	1.8162	1.83762	1.90628	1.95963	1.80275	1.68328	2.0736	1.72729	1.60521	1.74837	1.68484	1.78203	1.71599
Shingles	1	2	2	1.70625	2.0348	2.00779	2.02602	2.00808	1.72112	1.99252	2.04587	2.14965	1.94411	1.80177	1.99503	2.46726	1.94831	2.41765	2.20202	2.38341	2.39705	2.2379	2.51758	2.23054	2.31455	2.16037	2.33943	2.23324	2.336	2.53958	2.42092	2.54743	2.36067	2.39467	2.09752	2.33809	2.60922	2.3578	2.40413	2.516	2.29374	2.19778	2.28438	2.33125	2.14239	2.15566	2.10733	2.41373	2.0263
Smallpox	2	2	2	0.517293	0.69222	0.649627	0.890786	0.718469	0.478222	0.543802	0.675494	0.719734	0.739761	0.820447	0.826244	0.680201	1.36996	0.78424	0.750292	0.768841	0.778288	0.76703	0.679348	0.750601	0.797119	0.626285	0.62965	0.719735	0.794048	0.7802	0.854031	0.864308	0.779723	0.874776	1.93309	1.6207	1.04411	0.80798	1.08639	0.896265	0.820781	1.35108	0.875394	0.718998	0.662367	0.809616	0.754685	0.836279	0.683439
Cocaine	2	2	2	0.736668	0.821005	0.854169	1.15181	1.14228	0.617254	0.801541	0.776893	0.861451	1.20613	1.89829	1.48686	1.16631	1.16864	1.09691	0.996318	1.06138	1.21758	1.28482	1.01982	1.02206	1.09241	0.887237	0.955566	1.05493	1.30547	1.22004	1.1329	1.00267	1.09044	0.987515	0.788414	1.06516	1.09851	1.11365	1.31774	1.12033	1.35809	1.38551	1.54571	1.13179	1.13775	1.16558	1.19761	1.28852	1.42229
Methamphetamine	1	2	2	1.0075	1.0013	0.968713	1.18081	1.28233	0.710741	0.896423	0.936447	1.16718	1.01136	1.14621	1.63178	1.41461	1.47744	1.80597	1.65064	1.38391	1.37003	1.50773	1.21643	1.37038	1.56181	1.07544	0.894137	1.10634	3.26079	1.69829	1.46928	1.40071	1.24678	1.13992	1.00765	1.35605	1.40191	1.56054	1.4584	1.43744	1.31733	1.99117	2.22551	1.35341	1.31206	1.4338	1.27939	1.36389	1.37611
Alzheimer's disease	1	2	2	0.886981	1.08984	0.917987	0.897	1.0386	0.785052	1.03804	1.29283	1.00317	1.38303	1.17839	1.22713	1.25199	1.02363	1.07299	1.0382	1.11013	1.19752	1.07946	1.09335	1.00244	1.26139	1.3016	1.16374	1.13513	1.24394	1.20084	1.30545	1.18274	1.15493	1.16498	1.07722	1.20732	1.20104	1.19231	1.11601	1.22287	1.25063	1.16675	1.22289	1.24683	1.0094	1.26823	1.28109	1.31902	1.16185
Parkinson's disease	1	2	2	0.94521	0.988425	0.953986	1.02544	1.03314	0.848575	0.951653	0.967761	0.984061	1.27403	1.03561	1.06527	1.01243	1.00657	1.08666	1.07309	1.11013	1.20554	1.30939	1.18446	1.28534	1.30748	1.11814	1.14668	1.17625	1.1382	1.35968	1.1573	1.26803	1.14907	1.20047	1.10884	1.13952	1.25335	1.17979	1.31033	1.43364	1.11723	1.16472	1.27416	1.1504	1.10764	1.21194	2.50256	2.22709	1.7677
Guillain Barr syndrome	1	2	2	0.878856	0.893446	0.924532	1.17459	0.909455	0.697557	0.791628	0.864871	0.945845	0.909513	0.800338	0.82248	0.890031	0.902499	1.07299	1.01202	1.07075	1.03304	0.925	1.02302	1.08093	1.32284	1.02009	0.870248	0.742355	0.71522	0.848271	1.1451	0.998882	1.08653	0.972901	0.744145	0.708646	1.02946	1.05645	1.32699	1.25895	1.10981	0.964187	1.22669	1.416	1.88093	1.35267	1.05451	1.06958	1.03993
Dopamine	2	2	2	0.602605	0.751783	0.78217	0.791349	0.805777	0.52976	0.661342	0.690406	0.708587	0.804088	0.834523	0.892118	0.949483	0.706304	0.960224	0.856729	0.776342	0.822418	0.84426	0.81202	0.812742	0.791998	0.710106	0.807112	0.804047	0.94209	0.926815	0.880174	0.866203	0.984914	0.985427	0.779982	1.0061	0.968781	0.958135	1.04198	1.20198	1.02273	0.923675	0.88299	0.881408	0.833505	1.00002	0.960818	0.924214	0.905094
Heart	1	2	2	0.823335	0.94979	0.929441	0.936361	0.929463	0.710741	0.836945	0.943903	0.926737	0.941677	0.880774	0.931642	0.872545	0.902499	0.905549	0.985849	1.01637	1.04708	0.940797	1.02462	0.922307	0.978049	0.79709	0.786636	0.764976	0.874798	1.01409	0.887146	0.847249	1.02595	0.98334	0.756793	0.859561	0.968781	0.913446	1.04938	1.06337	0.965297	0.962162	1.01781	0.998139	0.923828	1.00002	1.01704	0.999587	1.12675
Female genital mutilation	2	1	2	0.135417	0.191568	0.188179	0.213374	0.218269	0.160606	0.186932	0.172974	0.130571	0.159031	0.17897	0.272905	0.377695	0.400921	0.278499	0.525205	0.341291	0.304896	0.268548	0.311701	0.297624	0.385758	0.333702	0.313972	0.207695	0.25571	0.310684	0.217865	0.229345	0.238412	0.302727	0.263507	0.306205	0.295028	0.482643	0.36645	0.45193	0.324236	0.506401	0.381679	0.255456	0.340691	0.509942	0.53833	0.389426	0.54121
Cancer	2	2	2	0.742085	0.901496	0.932714	1.98252	0.794863	0.660402	0.814286	0.826101	0.866228	1.02923	0.798327	0.922231	1.24674	1.04581	1.02344	1.12718	1.04262	0.960825	1.00749	1.0438	0.93866	1.00195	0.97264	0.906081	0.982953	0.882489	0.984413	1.07887	1.05574	1.08262	1.07103	0.919114	1.00829	0.943673	1.00819	1.02902	1.10704	1.10796	1.10193	1.04819	0.923702	0.91432	0.973526	1.02385	0.976258	0.951273
Tuberculosis	2	2	2	1.24313	1.57923	1.30416	1.45426	1.52788	1.2381	1.1839	1.50905	2.43467	2.03702	1.64693	1.59226	1.57023	1.45014	1.53773	1.4779	1.5058	1.38407	1.22339	1.52973	1.50611	1.63008	1.3617	1.42994	1.50939	1.37084	1.6948	1.67495	1.73809	1.74119	1.85185	1.58948	1.55071	1.62789	1.50513	1.61756	1.60264	2.04732	2.07422	1.46215	1.438	1.31681	1.404	1.57922	1.55412	1.53866
Leukemia	1	2	2	0.983127	1.19448	1.07671	1.24088	1.07316	0.925282	1.0961	1.15266	1.3694	1.49203	1.26687	1.10856	1.06664	1.36654	1.18917	1.85305	1.35579	1.35197	1.22514	1.21803	1.37528	1.31943	1.14186	0.964098	1.08783	1.08052	1.1415	1.2793	1.11261	1.17252	1.01466	0.784198	0.863936	1.05039	1.237	1.30108	1.37098	1.2673	1.17688	1.28176	1.3348	1.11715	1.30797	1.55707	1.30646	1.02516
Gout	2	2	2	1.33386	1.51805	1.44162	1.66763	1.57154	1.17818	1.25471	1.38379	1.49042	1.42413	1.57252	1.53392	1.70662	1.3836	1.47963	1.4116	1.31828	1.46431	1.40593	1.44022	1.32786	1.33479	1.31425	1.27124	1.45386	1.39391	1.41379	1.38562	1.59973	1.45783	1.30903	1.52834	1.59008	1.653	1.44793	1.4584	1.36718	1.33215	1.5901	1.50583	1.4583	1.18687	1.45532	1.34242	1.27595	1.40013
Down syndrome	2	2	2	0.679793	0.722806	0.831261	0.890786	0.694823	0.656807	1.50537	1.33011	0.926737	0.961332	0.802349	0.916585	0.954729	0.933208	1.01148	0.999808	1.10826	0.882595	1.51124	1.26279	0.783307	0.954153	0.903052	0.899256	0.943881	0.992079	1.02805	0.888889	0.80555	0.906746	0.941584	0.769442	0.842064	0.956227	0.931322	0.993855	1.04817	0.878217	0.796062	0.755763	0.724074	0.765367	0.900677	0.906303	0.927804	0.899553
Alprazolam	2	2	2	0.514584	0.640706	0.577628	0.656695	0.625705	0.489009	0.552298	0.875309	0.933106	0.984562	0.860665	0.961756	0.965221	0.878615	1.13963	0.961421	1.01262	0.962831	0.719639	0.780051	0.835636	0.839791	0.800253	0.730326	0.795821	0.840191	0.956487	0.969063	0.976137	0.887204	1.07938	1.14468	1.07828	1.14245	1.12795	1.41028	1.23426	0.987531	0.43753	0.558277	0.417865	0.778044	0.763258	0.899489	0.897296	0.751782
Penicillin	2	2	2	0.534897	0.655194	0.795261	0.756132	0.691186	0.544143	0.590534	0.627777	0.676741	0.811236	0.768163	0.703907	0.757139	0.726776	0.751777	0.746803	0.729462	0.726135	0.714373	0.703325	0.690095	0.686171	0.657916	0.496553	0.590183	0.636392	0.717365	0.629194	0.672871	0.683968	0.607541	0.659823	0.603661	0.774188	0.883057	0.714391	0.833602	0.759639	1.03711	0.789943	0.742683	0.790721	0.713588	0.712095	0.868582	0.775795
Meningitis	2	2	2	1.23636	1.45366	1.38271	1.4439	1.30961	0.981614	1.62716	1.37783	1.42514	1.95304	1.70725	1.51509	1.70312	1.48426	1.53089	1.61575	1.52456	1.48035	1.38662	1.59207	1.50284	1.47305	1.39174	1.10573	1.04259	1.12859	1.13452	1.08584	1.14672	1.17838	1.16915	0.887493	1.02141	1.19267	1.33174	1.32514	1.23426	1.26915	1.03711	1.14124	1.16393	1.09813	1.14571	1.15673	1.27954	1.15261
Lysergic acid diethylamide	2	2	2	0.769168	0.940131	0.978531	1.17252	1.0968	0.749095	0.893591	1.75509	1.41717	1.23115	1.33122	1.24031	1.15057	1.23859	1.11912	1.03471	1.07638	1.26973	1.33572	1.26758	1.14961	1.17946	0.964732	1.01358	1.25645	1.23625	1.18339	1.14336	1.18653	0.975143	1.20047	1.21846	1.41073	1.14245	1.09935	1.11415	1.14312	1.032	1.46856	1.34252	1.07596	0.965028	0.960281	1.02044	1.21135	1.20433
Anemia	1	2	2	1.30948	1.43434	1.46943	1.45012	1.19684	1.11585	1.52944	1.51352	1.48883	1.69037	1.37747	1.27419	1.58422	1.39384	1.68296	1.5477	1.69333	1.57664	1.33221	1.62244	1.57152	1.61813	1.37593	1.20299	1.17008	1.02284	1.33699	1.40828	1.62437	1.3738	1.2631	0.948627	0.98423	1.42074	1.57127	1.7138	1.57986	1.60821	1.4159	1.2134	1.34326	1.3184	1.63248	1.6661	1.64564	1.29669
Measles	2	2	2	0.57823	0.821005	1.11107	0.867998	0.811234	0.582496	0.627354	0.66953	0.68311	0.653992	0.651531	0.67944	0.816591	0.574938	0.62705	0.553122	0.560692	0.583716	0.624857	0.597826	0.650848	0.641792	0.582002	0.503379	0.536717	0.561409	0.57075	0.587364	0.581891	0.621434	0.601278	0.541771	0.86831	0.600519	0.568446	0.568182	0.457627	0.548422	0.538811	0.573469	0.505837	0.500737	0.495041	0.524702	0.620929	0.461783
Virus	2	2	2	0.419793	0.444309	0.459811	0.381173	0.443814	0.333197	0.351205	0.472697	0.428337	0.36452	0.388104	0.415945	0.44589	0.34974	0.463026	0.51997	0.448178	0.445309	0.442315	0.420396	0.603424	0.479637	0.444409	0.424886	0.450349	0.426825	0.48348	0.500218	0.57431	0.570625	0.530294	0.465881	0.454933	0.500084	0.511244	0.54042	0.571559	0.437256	0.433479	0.37978	0.458467	0.392983	0.432126	0.425894	0.445059	0.382356
HIV	2	2	2	0.660835	0.985206	0.752716	0.7147	0.722107	0.544143	0.709491	0.662074	1.81048	0.709385	0.709847	0.728375	0.70643	0.72507	0.729565	0.783445	0.855102	0.716105	0.684535	0.954284	1.30824	0.887584	0.586747	0.484609	0.400995	0.544105	0.640567	0.51939	0.608427	0.504182	0.50524	0.451125	0.894556	0.694677	0.711451	0.601495	0.645615	0.524336	0.550964	0.664616	0.651328	0.568875	0.662263	0.744463	0.777058	0.607706
Leprosy	2	2	2	0.582293	0.77432	0.693808	0.944647	0.880352	0.515377	0.669839	0.675494	0.651264	0.652205	0.840556	0.807423	0.91626	0.876909	0.691976	0.738078	0.903857	0.810383	0.975901	0.709719	0.693366	0.759567	0.62154	0.752508	0.703284	0.782512	0.703402	0.772113	0.765746	0.670288	0.707754	0.685119	0.828941	0.765819	0.89557	0.805078	0.900063	0.961592	1.40982	1.30075	0.756217	0.760613	0.905644	0.793867	0.990614	1.91732
Synesthesia	2	2	2	0.751564	0.785589	0.589082	0.706414	0.671178	0.462641	0.509814	0.635233	0.581201	0.673647	0.629411	0.602274	0.636486	0.559584	0.647553	0.65258	0.705084	0.631858	0.761764	0.631394	0.619777	0.62643	0.542464	0.808819	0.771145	0.676767	0.584714	0.54902	0.566728	0.599937	0.65556	0.493286	0.544608	0.560763	0.875907	0.695884	0.738659	0.729995	0.666424	0.723482	0.607342	0.643352	0.68213	0.781942	0.719631	1.13599
Huntington's disease	2	2	2	0.643231	0.819395	0.80017	0.644266	0.705737	0.610063	0.853938	0.714264	0.727695	0.689729	0.58115	0.681322	0.744898	0.658535	0.654388	1.99787	0.810096	0.848495	0.768785	0.765665	0.796389	0.996825	0.700617	6.27602	2.21678	1.09975	0.942524	0.864488	0.881366	1.06894	2.26523	1.42294	0.901118	0.828591	0.843731	1.64717	1.03488	0.852278	1.07154	1.01211	0.857723	1.0601	0.748357	0.771721	0.728604	0.770254
Spanish flu	2	2	2	0.0230209	0.0370257	0.0458175	0.0290023	0.0381971	0.034758	0.0410683	0.0432436	0.0398083	0.039311	0.0623379	0.0451705	0.0472119	0.0409452	0.0563833	0.0436216	0.0300036	0.0441297	0.0666983	0.044757	0.0261647	0.0358447	0.0474458	0.0392465	0.0760863	0.0480658	0.0471262	0.0470588	0.0511761	0.06058	0.0459309	0.0337289	0.0656154	0.062772	0.041114	0.0370151	0.0360785	0.0203806	0.0506401	0.0417759	0.0304517	0.036446	0.0463584	0.0374787	0.0412756	0.0406369
COVID-19 pandemic	2	2	2	0	0	0	0	0	0	0	0	0	0	0	0	0	0	0	0	0	0	0	0	0	0	0	0	0	0	0	0	0	0	0	0	0	0	0	0	0	0	0	0	0	0	0	0	0	0
Narcissistic personality disorder	2	2	2	0.342605	0.42982	0.392722	0.447464	0.456546	0.376345	0.489988	0.427962	0.447445	0.530698	0.420278	0.447941	0.545559	0.566408	0.468152	0.546143	0.470681	0.505486	0.526565	0.610614	0.498765	0.494999	0.420686	0.383933	0.417446	0.544105	0.478243	0.465359	0.492807	0.486594	0.526118	0.34783	0.446184	0.577503	0.600622	0.555227	0.584851	0.705909	0.648193	0.615244	0.729149	0.592644	0.478485	0.575809	0.522226	0.568916
Vitiligo	2	2	2	0.999377	1.02545	0.953986	1.28853	1.19866	0.886929	1.00971	1.02144	0.985653	1.53313	2.47341	1.53768	1.33942	1.33584	1.35662	1.26852	1.48143	1.76318	1.41997	1.29955	1.37528	1.29724	1.14503	1.00505	1.58753	1.15935	1.11008	0.979521	1.05385	1.5399	1.28607	1.15943	1.22919	1.16756	1.21197	1.16412	1.27034	2.06955	1.16067	1.28746	0.915243	1.14726	1.05962	0.979557	0.818334	0.986368
Intersex	2	2	2	0.266771	0.365428	0.294541	0.393603	0.469279	0.216938	0.239329	0.316125	0.237257	0.221571	0.233264	0.271023	0.312997	0.368506	0.247745	0.317566	0.412549	0.427256	0.28259	0.265345	0.27473	0.278223	0.249881	0.273019	0.261161	0.397985	0.237376	0.332898	0.485225	0.873525	0.69314	0.398423	0.459308	0.556579	0.387902	0.349793	0.366481	1.11537	0.668449	0.394972	0.301133	0.289984	0.27815	0.287905	0.326616	0.315859
Psychopathy	2	2	2	0.551147	0.804907	0.950713	1.11037	0.95129	0.746698	0.808622	0.793296	0.767504	0.766564	0.818436	0.814951	0.923254	0.834257	0.779114	0.860219	0.881355	0.806371	0.942552	0.882353	0.758777	1.06851	0.833465	0.91632	0.865739	0.984388	0.867471	0.874946	0.960973	0.996639	0.98334	0.77155	0.944861	1.09642	0.904508	0.849497	0.877276	0.839309	0.998623	0.996924	0.854339	0.828751	0.80796	0.843271	0.87935	0.746241
Bed bug	2	2	2	0.629689	0.793638	0.823079	1.0648	0.813052	0.64602	0.749143	0.681459	0.66241	0.664713	0.914959	1.35888	1.0544	0.726776	0.755194	0.814852	0.877604	0.822418	0.84777	0.90633	0.902684	0.868808	0.808161	0.849771	0.841062	0.857494	0.825581	0.867974	0.731629	0.803174	1.04597	0.811603	1.16795	1.0462	1.10829	1.08639	0.985512	0.956034	0.986469	1.17162	0.925393	1.64007	1.31459	1.20102	1.10906	1.06025
Zika virus	1	2	2	0.148959	0.165811	0.18327	0.232019	0.181891	0.153415	0.11046	0.110346	0.127387	0.105425	0.0844578	0.139276	0.110161	0.119423	0.0905549	0.118651	0.12939	0.098289	0.08074	0.108696	0.0637766	0.0921722	0.0664242	0.0887311	0.0493533	0.117281	0.0994886	0.0958606	0.0777119	0.0742594	0.100213	0.0548095	0.0787384	0.073234	0.0750778	0.0962393	0.0949433	0.0963445	0.0850754	0.205081	5.78921	8.90868	4.35934	1.87905	0.838074	0.993757
Psoriasis	2	2	2	0.755627	0.821005	0.878714	0.996437	0.938557	0.683175	0.804373	0.90215	0.949029	0.964906	1.07784	1.06904	1.02992	0.900793	0.956807	1.84781	1.12138	1.01699	0.910958	1.1461	1.17741	0.96098	0.855607	0.887311	0.915092	0.9344	1.01758	0.976035	1.19221	1.04159	1.09399	0.893817	1.04328	0.945765	1.12974	0.927228	0.936141	0.948622	1.03508	0.964642	0.832346	0.817659	0.837762	1.06644	0.873966	0.866305
Benzodiazepine	2	2	2	0.821981	0.858031	0.661081	0.867998	1.17502	0.667594	0.856771	1.43748	0.850305	0.81481	0.963221	0.984341	0.862054	0.731895	0.826955	0.797404	0.746339	0.762241	0.81091	0.874361	1.04005	0.949032	0.784438	0.718381	0.649818	0.57679	0.881434	0.749455	0.727838	0.699601	0.709842	0.605013	0.557731	0.682123	0.884845	0.90687	0.869681	0.872659	0.733269	1.59698	0.845881	0.768536	0.754979	0.804089	0.890117	0.762865
Heroin	2	2	2	0.570105	0.618168	0.574355	0.739559	0.736658	0.456648	0.546634	0.60541	0.813681	0.69509	0.770174	0.925996	0.828831	0.745543	0.721022	0.814852	0.802595	0.796341	0.796869	0.736893	0.860166	0.812481	9.22189	4.08846	0.606634	0.719065	0.762746	0.759913	0.773328	0.760181	0.611717	0.590257	0.686774	0.667476	0.713239	0.853198	0.82031	0.755934	0.842651	1.00642	0.666554	0.684552	0.649017	0.681431	0.787825	0.801655
Attention deficit hyperactivity disorder	2	2	2	0.283021	0.410502	0.456539	0.422605	0.48383	0.346382	0.424845	0.575587	0.509546	0.42706	0.520823	0.677558	0.695938	0.55276	0.533078	0.554867	0.534438	0.495457	0.479174	0.656969	0.538012	0.501826	0.45548	0.412941	0.407164	0.50373	0.488716	0.425272	0.498493	0.435785	0.36536	0.318317	0.483367	0.554486	0.534482	0.557077	0.615233	0.507661	0.455761	0.598154	0.529521	0.491229	0.473518	0.49063	0.698096	0.404522
Typhoid fever	2	2	2	0.526772	0.60046	0.592355	0.642194	0.605697	0.503392	0.596199	0.589007	0.613048	0.659352	0.717891	0.769781	0.617252	0.588587	0.662931	0.71016	0.571943	0.593746	0.542362	0.64578	0.659024	0.650326	0.600981	0.503379	0.48942	0.471045	0.731328	0.653595	0.657708	0.76409	0.613804	0.459557	0.485554	0.79302	0.800829	0.745854	0.746254	0.652178	0.662372	0.560176	0.647945	0.614829	0.625838	0.689949	0.716042	0.653885
Project MKUltra	2	2	2	0.250521	0.560215	0.705262	0.563474	0.414711	0.357169	0.436174	1.77	2.00315	0.811236	0.639466	0.622977	0.535068	0.655122	0.758611	1.45696	0.721961	0.732153	0.563425	0.572251	0.614871	0.60424	0.463388	0.331035	0.483251	0.482581	0.46428	0.501961	0.477644	0.392793	0.494801	0.472205	0.553356	0.717693	0.523757	0.421972	0.40256	0.364997	0.494247	0.41586	0.367112	0.437352	0.341065	0.356048	0.432496	0.384203
Fentanyl	2	2	2	1.89177	0.680951	0.289632	0.186443	0.130961	0.136635	0.12887	0.131222	0.157641	0.139375	0.146796	0.222088	0.143384	0.127954	0.172567	0.191935	0.148143	0.116342	0.149193	0.139066	0.127553	0.150207	0.15499	0.319091	0.234428	0.14612	0.179778	0.15512	0.441631	0.504182	0.260971	0.183401	0.18591	0.215517	0.323549	0.251703	0.256347	0.490986	0.249149	0.489917	0.485535	0.663952	1.65897	1.85009	0.667588	0.360191
Diazepam	2	2	2	0.379167	0.536068	0.418903	0.522042	0.447452	0.346382	0.539553	0.529361	0.619417	0.60396	0.60327	0.752842	0.671458	0.65171	0.726148	0.715395	0.613198	0.722123	0.624857	0.54188	0.564177	0.563275	0.45548	0.445362	0.557281	0.528724	0.569005	0.533333	0.566728	0.596029	0.601278	0.590257	0.706459	0.788835	0.94026	0.725496	0.750052	0.718878	0.646168	0.687403	0.62426	0.58789	0.584447	0.645656	0.629901	0.596623
Obsessive compulsive disorder	2	2	2	0.57146	0.643925	0.679081	0.633908	0.738477	0.562121	0.600448	0.732158	0.745211	0.650418	0.786262	0.764135	0.702932	0.668771	0.657805	0.722374	0.763216	0.798347	0.777561	0.690537	0.745695	0.916601	0.893563	0.815644	1.0467	0.999769	0.86398	0.8122	0.89653	0.918471	1.00631	0.84744	1.08265	0.914379	0.917021	0.751407	0.738659	0.704056	0.735294	0.717785	0.68178	0.659198	0.748357	0.792164	0.716042	0.655732
Influenza	2	2	2	0.226146	0.25918	0.171816	0.227875	0.21645	0.160606	0.216671	0.213236	0.221334	0.243013	0.26745	0.229617	0.243054	0.259319	0.24091	0.209384	0.307537	0.242714	0.289611	0.241368	0.264918	0.237258	0.257789	0.220121	0.22209	0.209567	0.279266	0.306754	0.278625	0.365434	0.350745	0.295128	0.282146	0.341061	0.237746	0.266509	0.28483	0.302003	0.245098	0.241161	0.257148	0.250368	0.238415	0.248722	0.222529	0.206879
Amphetamine	2	2	2	0.398126	0.505481	0.577628	0.592476	0.65117	0.420692	0.489988	0.501029	0.579609	0.552141	0.667618	0.726493	0.664463	0.646592	0.661222	0.622917	0.695708	0.688023	1.50071	0.826407	0.722801	0.715188	0.564605	0.559689	0.623085	0.797893	0.658021	0.697168	0.572414	0.687876	0.557435	0.503826	0.546795	0.6884	0.632798	0.703287	1.20578	1.32474	1.41185	0.886787	0.756217	0.687721	0.640739	0.689949	0.611956	0.672356
Marfan syndrome	2	2	2	0.501043	0.787199	0.574355	0.691912	0.560224	0.484215	0.567876	0.621813	0.71018	0.705811	0.563052	0.596627	0.639983	0.540817	0.620216	0.697946	0.856977	0.495457	0.630123	0.692136	0.678648	0.663981	0.806579	0.662071	0.773201	0.607552	0.678966	0.669281	0.722152	0.691785	0.714017	0.588148	0.678025	0.665383	0.725752	0.655167	0.651311	0.674411	0.721115	0.653222	0.561665	0.586306	0.672197	0.660988	0.556323	0.585541
World Health Organization	2	2	2	0.322292	0.474895	0.361631	0.362529	0.352868	0.257689	0.361118	0.378754	0.398083	0.366307	0.390114	0.359482	0.659218	0.508402	0.461318	0.357697	0.390046	0.320944	0.324715	0.386829	0.369577	0.387465	0.343192	0.295202	0.220033	0.25571	0.31592	0.31024	0.39235	0.332213	0.323604	0.274048	0.336826	0.443589	0.375389	0.521913	0.425346	0.385378	0.313969	0.27724	0.346811	0.313753	0.354311	0.320273	0.358918	0.310318
Rape	2	2	2	0.377813	0.51997	0.410721	0.486825	0.5002	0.322411	0.422013	0.374281	0.394898	0.432421	0.51479	0.470526	0.57004	0.397509	0.447649	0.44843	0.474431	0.445309	0.500237	0.533887	0.575624	0.440378	0.480784	0.445362	0.499702	0.701761	0.516643	0.57342	0.519343	0.580396	0.61798	0.571284	0.5118	0.437312	0.55772	0.597794	0.506997	0.535453	0.6725	0.563974	0.443241	0.830336	0.615904	0.763203	0.620929	0.70191
Ketamine	2	2	2	0.484793	0.6069	0.548174	0.586261	0.73302	0.509385	0.717988	0.597954	0.676741	0.798728	0.691749	0.805541	0.781619	0.667065	0.903841	0.820087	0.815722	0.82643	1.01978	0.957481	0.897778	0.817601	0.721177	0.631356	0.575788	0.661386	0.748783	0.615251	0.627381	0.631205	0.601278	0.55442	0.625533	0.669568	0.648886	0.623704	0.721569	0.555833	0.623886	0.638031	0.576891	0.522921	0.596036	0.688245	0.602983	0.604012
Suicide	2	2	2	0.331772	0.42821	0.40254	0.524113	0.51657	0.288851	0.409267	0.411559	0.453814	0.478879	0.585172	0.479937	0.459879	0.453809	0.44594	0.486818	0.446303	0.481415	0.472153	0.481138	0.457883	0.435258	0.366914	0.41806	0.524378	0.572945	0.466026	0.458388	0.540192	0.513953	0.448871	0.588148	0.599287	0.571225	0.514819	0.477495	0.537379	0.531747	0.528683	0.556378	0.406023	0.415168	0.423848	0.529813	0.507869	0.485796
Dissociative identity disorder	2	2	2	0.254584	0.296206	0.368176	0.33767	0.31649	0.257689	0.274733	0.328055	0.326428	0.357373	0.345875	0.363246	0.316494	0.315619	0.348551	0.368167	0.375045	0.338997	0.35982	0.361253	0.336871	0.32943	0.513997	0.373695	0.324909	0.35761	0.333374	0.345098	0.46248	0.281404	0.279761	0.223454	0.28652	0.351523	0.538057	0.349793	0.381672	0.37982	0.384865	0.444343	0.458467	0.329599	0.346032	0.340716	0.333794	0.315859
Hand, foot and mouth disease	2	2	2	1.07927	1.38766	1.49234	1.42319	1.31871	1.33878	1.46572	1.51651	1.60985	1.49382	1.39757	1.11232	1.51603	0.963917	1.08837	1.0033	0.971365	0.8164	0.849525	1.22123	1.12181	1.06169	0.906215	1.046	0.855457	0.878643	1.22179	0.960349	0.902216	0.84812	0.845547	0.666147	0.741454	0.966689	0.750778	0.775466	0.829805	0.692939	0.617809	0.539288	0.573507	0.58789	0.597692	0.570698	0.599393	0.443312
Dengue fever	2	2	2	0.663543	0.759832	0.618536	0.80585	0.909455	0.699954	0.644348	0.600936	0.611455	0.773712	0.824469	0.720846	1.17505	1.00145	1.05078	0.926524	1.39517	1.51646	1.20057	1.09015	0.894507	0.861981	0.806579	0.791755	0.730017	0.745982	0.855253	2.17342	1.12967	0.842257	1.01466	0.784198	0.903305	0.851607	0.827643	0.793974	0.90386	0.843014	0.75555	0.719684	0.96092	1.20906	1.25499	0.90971	0.782442	0.737005
Pandemic	2	2	2	0.166563	0.220544	0.23236	0.188515	0.178253	0.14862	0.205342	0.186395	0.170379	0.189407	0.195057	0.216442	0.194093	0.209844	0.177693	0.188445	0.183772	0.166489	0.173767	0.271739	0.230577	0.213362	0.15499	0.136509	0.117214	0.151888	0.16756	0.162092	0.174378	0.177832	0.169109	0.147564	0.129044	0.205055	0.164456	0.203583	0.1671	0.250125	0.196484	0.187991	0.204703	0.191738	0.208613	0.197615	0.244064	0.182866
Lobotomy	2	2	2	0.402188	0.458797	0.436903	0.486825	0.520208	0.373948	0.417764	1.93254	0.972914	2.18176	1.44584	0.781074	0.622497	0.914442	1.29511	0.825321	0.735087	0.70407	0.745967	0.597826	0.503671	0.50524	0.84928	1.96744	4.05725	0.855572	0.843035	0.951634	0.790386	0.818807	0.684789	0.571284	0.702084	0.667476	0.505881	0.508958	0.808917	0.663295	0.617809	0.57157	0.434783	0.378722	0.400669	0.488927	0.545556	0.565222
Oxycodone	2	2	2	1.45167	0.69061	0.543265	0.493039	0.594783	0.394324	0.659926	0.517432	0.464961	0.412765	0.44642	0.462998	0.449387	0.404333	0.492072	0.417023	0.378795	0.439292	0.380882	0.398018	0.425177	0.421602	0.387474	0.39929	0.390713	0.559486	0.44159	0.444444	1.15241	0.625342	0.511504	0.480637	0.516174	0.472882	0.514819	0.41642	0.459526	0.50025	0.461838	0.421556	0.402639	0.339107	0.357622	0.391823	0.509664	0.471019
Escitalopram	2	2	2	0.372397	0.402453	0.453266	0.455751	0.31649	0.326006	0.388025	0.429453	0.585978	0.511043	0.484627	0.476173	0.542062	0.477693	0.411769	0.408299	0.390046	0.405191	0.384393	0.436381	0.438259	0.431844	0.452317	0.390758	0.376319	0.355687	0.560278	0.501961	0.485225	0.635113	0.482275	0.432152	0.470243	0.537747	0.530907	0.438629	0.455728	0.459489	0.28561	0.301925	0.277449	0.272553	0.25166	0.306644	0.269189	0.282611
heart attack	2	2	2	0.436043	0.529629	0.554719	0.513755	0.580232	0.401515	0.539553	0.498047	0.531839	0.634336	0.506747	0.491229	0.573537	0.511814	0.538204	0.560102	0.581319	0.523539	0.489706	0.525895	0.623048	0.535964	0.482366	0.557982	0.491476	0.515266	0.617877	0.564706	0.716465	0.596029	0.622155	0.583932	0.599287	0.671661	0.566658	0.6126	0.607637	0.592889	0.538811	0.638031	0.66317	0.598983	0.544711	0.499148	0.522226	0.559681
Coronavirus disease 2019	2	2	2	0	0	0	0	0	0	0	0	0	0	0	0	0	0	0	0	0	0	0	0	0	0	0	0	0	0	0	0	0	0	0	0	0	0	0	0	0	0	0	0	0	0	0	0	0	0
Pneumonia	2	2	2	0.186875	0.280108	0.53181	0.304524	0.227364	0.255292	0.254907	0.271391	0.302543	0.259095	0.24533	0.274787	0.312997	0.281498	0.321214	0.303607	0.249405	0.26879	0.28259	0.305307	0.297624	0.296999	0.243555	0.2679	0.217977	0.234561	0.247849	0.282353	0.27673	0.254045	0.275586	0.164429	0.172787	0.299213	0.284223	0.299822	0.315212	0.24642	0.295738	0.216475	0.290983	0.283645	0.256627	0.32879	0.296108	0.284458
Bubonic plague	2	2	2	0.143542	0.152932	0.20127	0.203016	0.207356	0.140231	0.15436	0.144642	0.152864	0.151883	0.15685	0.191975	0.180105	0.15525	0.16915	0.174487	0.16877	0.228672	0.175522	0.155051	0.176612	0.17581	0.170805	0.180875	0.199469	0.184573	0.235631	0.19695	0.23124	0.171969	0.187899	0.406855	0.304018	0.349431	0.19842	0.433077	0.3342	0.23345	0.291687	0.231666	0.177635	0.179061	0.183778	0.158433	0.161513	0.349108
Adderall	2	2	2	0.167917	0.165811	0.175088	0.163656	0.205537	0.145025	0.157193	0.161045	0.219742	0.160818	0.193046	0.233381	0.479113	1.60027	3.38129	2.10954	0.791344	1.701	1.07595	0.775256	0.786577	1.19995	1.57678	1.78315	2.82342	1.94186	1.30382	2.7939	0.976137	0.709372	0.559522	0.560744	0.769887	0.621443	0.559508	0.473793	0.429144	0.329795	0.358532	0.307622	0.267298	0.34703	0.28974	0.454855	0.396605	0.46363
Sepsis	2	2	2	0.234271	0.225374	0.237269	0.267236	0.214631	0.215739	0.274733	0.260953	0.243627	0.325209	0.275493	0.272905	0.339226	0.290028	0.302419	0.315821	0.335665	0.252743	0.222913	0.282928	0.278	0.315775	0.319469	0.329329	0.294063	0.263401	0.31592	0.29281	0.36771	0.345892	0.36536	0.263507	0.279959	0.307583	0.298523	0.320181	0.389268	0.309414	0.277508	0.258251	0.319743	0.286814	0.395702	0.420784	0.373275	0.245668
Ketogenic diet	2	2	2	0.174688	0.230203	0.968713	0.513755	1.76252	0.352374	0.317218	0.246041	0.264327	0.248374	0.259406	0.171272	0.262288	0.327561	0.276791	0.287903	0.206274	0.260767	0.226423	0.284527	0.318883	0.25262	0.16606	0.185994	0.185075	0.198031	0.233885	0.172549	0.193332	0.203236	0.463485	0.191833	0.251526	0.228072	0.216295	0.251703	0.20128	0.168603	0.212688	0.235464	0.24023	0.205999	0.192056	0.223169	0.224324	0.197643
Lorazepam	2	2	2	0.209896	0.226984	0.204542	0.140868	0.136418	0.113862	0.198261	0.295249	0.273881	0.285898	0.339842	0.314312	0.34622	0.281498	0.275082	0.308841	0.313162	0.292861	0.24222	0.244565	0.209318	0.291879	0.181876	0.228653	0.180962	0.215335	0.244358	0.219608	0.193332	0.298992	0.298551	0.246643	0.288708	0.272012	0.359301	0.316479	0.292425	0.314972	0.289661	0.271543	0.236847	0.234522	0.264905	0.262351	0.220735	0.265987
Cerebral palsy	2	2	2	0.142188	0.209276	0.135816	0.178157	0.234639	0.160606	0.223752	0.174465	0.213372	0.189407	0.205112	0.225853	0.223819	0.192783	0.21699	0.219853	0.225027	0.184543	0.184298	0.231777	0.228941	0.298706	0.196109	0.194526	0.139834	0.307621	0.244358	0.247495	0.274835	0.211053	0.146144	0.191833	0.168413	0.219702	0.237746	0.231344	0.273437	0.216775	0.218765	0.279139	0.196244	0.201246	0.172188	0.25724	0.179459	0.22535
Polycystic ovary syndrome	2	2	2	0.277605	0.735685	0.425448	0.248591	0.236458	0.218136	0.213839	0.229638	0.230888	0.291259	0.227232	0.235263	0.218574	0.22008	0.223824	0.205894	0.236278	0.20059	0.166746	0.215793	0.238753	0.228724	0.202436	0.238892	0.189188	0.171114	0.235631	0.28061	0.343069	0.535449	0.325692	0.229778	0.223092	0.246903	0.260985	0.264658	0.349391	0.240861	0.218765	0.237363	0.24023	0.251953	0.220202	0.240204	0.19561	0.216114
Chronic traumatic encephalopathy	2	2	2	0.00406251	0.00965888	0.00654536	0.00414319	0.00727564	0.00359566	0.00141615	0.00894694	0.014331	0.0160818	0.0140763	0.0018821	0.0192345	0.00682419	0.00854292	0.00872433	0.00187522	0.00601769	0.0122865	0.00159847	0	0.00682757	0.0142337	0.0051191	0.00822554	0.0134584	0.00349083	0.0104575	0.0151633	0.00390839	0.00417554	0.00210806	0.0131231	0.0125544	0.0196632	0.00925378	0.00189887	0.00926389	0.0020256	0.0151912	0.00845881	0.00475383	0.00662263	0.00340716	0.00358918	0.0166242
Gabapentin	2	2	2	0.117813	0.140054	0.109635	0.151226	0.107316	0.0862958	0.175603	0.186395	0.181526	0.151883	0.13473	0.139276	0.199339	0.126248	0.152064	0.167507	0.200649	0.136401	0.166746	0.137468	0.168436	0.194586	0.169223	0.160399	0.178906	0.161501	0.185014	0.165577	0.174378	0.179786	0.150319	0.149672	0.137792	0.198778	0.151943	0.131404	0.146213	0.16675	0.145843	0.148114	0.123499	0.129938	0.170533	0.127768	0.165102	0.169936
Elizabeth Holmes	2	2	2	0.0609376	0.0466846	0.107998	0.192658	0.130961	0.110267	0.113292	0.0641198	0.0828012	0.0679008	0.0945123	0.0884589	0.159122	0.112599	0.129852	0.0628152	0.0731337	0.0621828	0.0473909	0.0575448	0.0425177	0.0494999	0.0648426	0.0614293	0.0452405	0.0461432	0.0575987	0.043573	0.0625486	0.0371297	0.0396676	0.0632418	0.126856	0.179946	0.13943	0.225792	0.305717	0.290886	0.324097	0.301925	0.260531	0.226599	0.256627	0.342419	0.296108	0.286305
Trypophobia	2	2	2	0	0	0	0	0	0	0	0	0	0	0	0	0	0	0	0	0	0	0	0	0	0	0	0	0	0	0	0	0	0	0	0	0	0	0	0	0	0	0.0506401	0	0	0	0	0.00340716	0	0
Cannabis	2	2	2	0	0	0	0	0	0	0	0	0	0	0	0	0	0	0	0	0	0	0	0	0	0	0	0	0	0	0	0	0	0	0	0	0	0	0	0	0	0	0	0	0	0	0	0	0	0
Plantar fasciitis	2	2	2	0.0392709	0.0386355	0.0163634	0.0352171	0.0291026	0.0203754	0.0354037	0.0313143	0.033439	0.0268029	0.0221199	0.0301137	0.0402175	0.0392391	0.0580919	0.0453665	0.0243779	0.0320944	0.024573	0.0303708	0.0408824	0.0409654	0.0332121	0.0238892	0.0143947	0.0249942	0.0349083	0.0331155	0.032222	0.0469006	0.0417554	0.0231887	0.0262461	0.0292936	0.0375389	0.0425674	0.0227864	0.0240861	0.0344353	0.0265846	0.0389105	0.0221845	0.0231792	0.0408859	0.0340972	0.0184713
global				19395241	19470179	18488734	18604716	19362190	21313738	21119449	20403333	19149528	18215131	17279496	19720970	20134389	21226155	20726987	19568923	18641536	17872066	22499733	21692585	20583317	20223465	19795141	19636052	19347096	23472302	21679377	21689664	20957018	20524440	19690752	18421663	21871766	18055338	20925642	19990162	20638690	20078804	19141137	23818698	19898294	20721275	20104349	20657981	20513718	19838712
				2015	2015	2015	2015	2015	2015	2015	2015	2015	2015	2015	2015	2015	2015	2015	2015	2015	2015	2015	2015	2015	2015	2015	2015	2015	2015	2015	2015	2015	2015	2015	2015	2015	2015	2015	2015	2015	2015	2015	2015	2015	2015	2015	2015	2015	2015
[truncated: 1,864 more columns]

## Sheet: it
article	cluster_2016	cluster_2017-2019	cluster_2020	2015-07-01	2015-07-02	2015-07-03	2015-07-04	2015-07-05	2015-07-06	2015-07-07	2015-07-08	2015-07-09	2015-07-10	2015-07-11	2015-07-12	2015-07-13	2015-07-14	2015-07-15	2015-07-16	2015-07-17	2015-07-18	2015-07-19	2015-07-20	2015-07-21	2015-07-22	2015-07-23	2015-07-24	2015-07-25	2015-07-26	2015-07-27	2015-07-28	2015-07-29	2015-07-30	2015-07-31	2015-08-01	2015-08-02	2015-08-03	2015-08-04	2015-08-05	2015-08-06	2015-08-07	2015-08-08	2015-08-09	2015-08-10	2015-08-11	2015-08-12	2015-08-13	2015-08-14	2015-08-15
Asperger syndrome	1	2	2	1.57506	2.29339	2.27529	2.46471	2.86089	3.66944	7.0541	5.01163	4.50877	4.67349	3.54302	3.48071	3.57674	3.11317	3.17125	2.91304	2.94479	2.99536	2.20699	2.32283	3.36289	2.69373	7.34647	4.26746	3.67452	3.31005	3.96552	3.71037	3.11491	3.79855	3.04938	3.13062	2.79382	3.47202	3.5699	2.79707	3.52838	3.21434	2.95637	3.69891	3.34992	2.65946	4.04248	2.5323	3.33909	3.65739
Leonardo da Vinci	1	1	2	1.66251	2.67671	2.41518	2.87768	2.88023	2.24524	2.61817	2.63249	2.79518	2.36351	2.68443	2.83621	2.58058	2.69469	2.4917	2.56466	4.14482	3.23317	2.3365	2.23804	2.21014	2.39152	2.10262	2.0826	2.8699	2.80979	2.5055	2.19957	2.44797	2.52905	2.43001	3.09769	2.8174	2.90765	2.58426	2.41632	2.35938	2.24073	2.85657	2.47519	2.3928	2.36698	2.40421	2.39469	2.51689	2.6442
Crohn's disease	1	1	2	1.93444	3.35982	3.41968	3.34309	3.53366	3.12155	3.26557	3.44116	3.31847	3.52615	3.33869	3.11962	3.47345	4.22125	4.06773	3.33819	3.64106	3.36768	5.30254	3.68101	3.42647	3.08361	2.70451	3.14249	4.86116	3.20867	3.30521	3.33483	3.74362	5.80146	4.50698	3.17115	3.18284	3.1334	3.27258	3.6046	3.49419	3.06137	3.08859	2.53765	2.5135	2.79699	2.83554	2.93556	2.62185	2.69115
Lyme disease	1	1	2	44.1711	14.5712	14.7439	8.57405	6.5794	5.29573	4.47964	3.35092	3.16001	2.93527	2.74747	4.64794	4.11947	3.04221	2.24406	2.171	2.18095	2.06337	1.69257	1.53415	1.83704	2.14901	1.55315	1.63075	1.57821	2.73487	3.23184	7.82743	5.87055	3.57335	2.6344	2.35556	3.81705	1.69989	1.56603	1.41213	1.4105	1.48624	1.72392	1.65167	1.41027	1.28809	1.36941	1.334	1.28359	1.37894
Bipolar disorder	1	1	2	1.67104	2.55713	2.44552	3.2251	3.13817	3.01892	2.55427	2.83379	2.68463	2.62358	3.16263	2.76483	2.72589	2.75473	2.72973	2.89926	2.76253	2.92811	2.4768	2.42841	2.33395	2.87468	2.18044	2.55862	2.97018	2.73266	2.59905	2.61664	2.79386	2.54499	3.21042	3.13822	3.14276	3.02052	2.9162	3.61088	3.16507	3.01383	2.96136	2.89389	2.79513	5.36347	2.81039	2.71004	2.94549	3.12608
Blood type	1	1	2	1.27647	1.90351	2.25001	2.22654	2.12364	1.85209	1.84298	2.2056	2.28479	2.35587	2.29318	2.52341	2.24794	2.44905	2.52433	2.59812	2.55365	2.75035	2.14584	2.03807	2.26535	2.6788	2.18679	2.39313	2.74097	2.5211	2.80814	2.59241	2.44033	2.38755	2.73763	2.83174	2.82447	2.47421	2.8103	2.73849	2.59019	2.42264	2.5547	2.60473	2.25304	2.34955	2.37906	2.49599	3.34128	3.0297
Autism	1	1	2	0.960821	1.49234	1.71068	1.70651	1.683	1.53472	1.67314	2.16916	1.89785	1.88737	1.85845	1.72986	1.6877	1.9687	2.37652	1.78129	1.62598	1.82316	1.43715	1.37738	1.32675	1.52408	1.2657	1.43179	1.65222	1.74538	1.54072	1.54022	1.5823	1.80362	1.47824	1.53238	1.67394	1.56444	1.46828	2.48536	2.73765	1.73223	1.88858	1.7789	1.59661	1.67161	1.60925	1.45249	1.72968	2.1376
Meningitis	1	1	2	0.875509	1.13195	1.0045	0.972338	1.35629	1.40209	1.32338	1.1887	1.28243	1.77837	1.54328	1.21762	1.22901	1.25728	1.21321	1.29512	1.03416	1.08813	0.850781	0.963046	0.941944	1.26292	0.995728	1.03386	1.22245	1.09306	3.98569	2.5803	1.64918	1.40104	1.56495	1.72995	1.48768	1.17615	1.49679	1.26778	1.13908	1.06662	1.17007	1.24685	1.08841	1.17187	1.02513	9.30739	1.13708	0.986013
Tuberculosis	1	1	2	1.24022	1.60373	1.50169	1.49893	1.53254	1.55367	1.67146	1.45594	1.71728	1.939	1.61718	1.51572	1.57916	2.23435	1.8563	1.89348	1.85329	1.49408	1.17095	1.47496	1.49908	1.64347	1.30064	1.47455	1.47076	1.42142	1.56273	1.35332	1.69696	2.39552	2.13065	1.72995	1.37216	1.87823	1.66582	1.85356	1.6178	1.42216	1.3023	1.2561	1.34886	1.29196	1.54156	1.37413	1.45853	1.46543
Sigmund Freud	1	1	2	1.42897	1.97723	1.84552	1.65407	1.8743	1.37841	1.41082	1.47676	1.32665	1.20662	1.33243	1.39606	1.34806	1.2591	1.14795	1.29906	1.21437	1.12176	0.931722	1.08623	1.05069	1.10249	0.979847	1.06175	1.26543	1.32666	1.10051	1.03316	1.20201	1.18381	1.12107	1.19551	1.27549	1.1152	1.173	1.23849	1.26304	1.20719	1.17506	1.13581	1.20911	1.17574	1.14891	1.19066	1.27047	1.27762
Spanish flu	2	1	1	0.154627	0.30797	0.247754	0.319014	0.391196	0.184735	0.255595	0.244681	0.204525	0.246678	0.323871	0.356888	0.348395	0.238355	0.234197	0.179113	0.25598	0.336288	0.221239	0.180771	0.22252	0.22199	0.271562	0.293795	0.253086	0.334971	0.231108	0.249204	0.257983	0.308906	0.32001	0.347002	0.539903	0.42215	0.323796	0.248954	0.258591	0.274924	1.04533	0.774943	0.351509	0.257617	0.218564	0.357389	0.306138	0.429991
Borderline personality disorder	1	1	2	0.907501	1.37276	1.39046	1.71962	1.6959	2.33524	2.09521	1.67112	1.90153	1.70188	1.66935	1.45064	1.72097	1.64483	2.4629	1.9604	1.88196	1.74629	1.367	1.50856	1.49406	1.82629	1.28635	1.24956	1.30841	1.48093	1.3573	1.16468	1.30329	1.34922	1.18507	1.66662	1.51597	1.64345	1.79411	1.74059	1.82082	6.21576	2.35012	2.85688	2.61726	1.92535	1.82395	1.93984	1.87182	1.90777
Syphilis	1	1	2	1.22742	1.68728	2.01911	2.08015	1.81627	1.58998	1.6496	1.68674	1.57908	1.64452	1.79324	1.54511	1.71221	1.71761	1.90813	1.69075	1.87582	1.71507	1.59364	1.58695	1.77346	1.76846	1.47056	1.49315	1.74295	2.50788	2.08364	1.67174	1.97214	1.62624	4.5173	2.04909	1.69516	1.99111	1.67396	2.11506	1.74389	1.96788	1.85116	2.01948	2.20646	1.58832	1.39456	1.49453	1.69907	1.65324
Schizophrenia	1	1	2	1.08026	1.52019	1.61125	1.76332	1.79692	1.67209	1.59579	1.77351	1.74307	1.6579	1.90627	1.94399	1.82426	1.7813	1.72768	1.87379	1.72837	1.87601	1.49111	1.59974	1.58106	1.59124	1.32446	1.46526	1.89576	1.98338	1.6526	1.53157	1.69122	1.66411	1.79206	2.04909	1.84133	1.885	1.72895	1.89331	1.86998	1.99268	3.27071	3.12522	2.79513	2.78924	3.41579	3.18974	5.80569	3.35343
Multiple sclerosis	1	1	2	1.63691	2.28848	2.37305	2.44068	2.36867	2.04945	2.33231	2.32534	2.48931	2.5012	2.4975	2.42054	2.43177	2.36354	2.4821	2.69063	2.654	2.342	1.90301	2.06527	2.1566	2.44562	2.06451	2.88403	2.35656	2.1707	2.2047	2.23418	2.58748	2.49118	2.52292	2.26438	2.05823	2.27781	2.40709	2.56904	2.47051	2.27381	2.44243	2.24386	2.32504	1.98152	2.13149	2.05833	2.13203	2.24633
Fibromyalgia	1	1	2	0.695289	1.0222	1.04495	1.12966	0.928553	1.04683	0.973617	1.07764	1.1295	1.09379	0.956397	1.13994	1.35682	1.26092	1.35527	1.36992	1.12221	1.06171	0.872365	0.887858	1.05739	1.22188	0.914736	1.13241	1.33228	1.1151	1.26376	1.11623	1.374	1.3273	1.10042	1.0638	1.21419	1.25968	1.15671	1.38494	1.32074	1.22165	1.31727	1.17514	1.1477	1.21254	1.20307	1.07217	1.14364	1.16394
Paracetamol	1	1	2	0.589716	0.84364	0.921915	1.10999	1.08116	0.865254	0.87945	0.95443	0.969192	1.05173	1.09986	1.02238	1.01893	1.17722	1.03469	1.07468	1.11812	1.13137	0.901144	0.844665	0.886732	0.990561	4.76266	2.38197	1.72146	1.1151	1.01431	0.965665	1.13704	1.00245	1.04881	1.31962	1.40045	1.21453	1.15874	1.29289	1.23098	1.05835	1.205	1.08029	1.27898	1.0479	1.01352	1.11421	1.23767	1.36411
Amyotrophic lateral sclerosis	1	1	2	0.723015	0.932099	1.02641	1.12529	1.01668	0.969463	1.04592	1.06376	1.18662	1.2047	1.1129	1.15254	1.13447	1.09716	1.0942	1.22426	1.11198	1.16019	0.922728	0.823868	0.896771	1.07451	0.862329	0.976217	1.03383	1.07984	1.05833	0.918939	1.09117	1.19776	1.36056	1.17525	1.11753	1.18744	1.22594	1.15063	1.12199	2.72444	1.47195	1.11731	1.18793	1.13119	1.03093	0.953673	1.03868	1.1763
Black Death	2	1	1	0.262333	0.525842	0.397755	0.502556	0.49007	0.401048	0.366578	0.386978	0.431162	0.464672	0.532539	0.512239	0.493706	0.605895	0.501027	0.417274	0.57749	0.739833	0.424491	0.510318	0.438347	0.490617	1.0259	0.926012	1.12695	0.910153	0.546588	0.733767	0.634447	0.625785	0.495499	0.59269	0.605918	0.54857	0.462275	0.535565	0.50436	0.830973	0.793354	0.601448	0.539968	0.443566	0.460339	0.47397	0.590409	0.704295
Gout	1	1	2	1.13678	1.73479	1.72585	2.0867	1.99037	1.67682	1.87156	1.72665	1.84441	2.12831	2.11494	2.16232	2.13414	2.03967	1.93692	1.9978	1.99869	2.06337	1.56126	1.64134	1.54425	1.80017	1.45151	1.91711	2.2157	1.97677	1.92957	1.72366	1.77722	2.3178	1.77347	2.1428	1.84369	1.90306	1.82873	2.04603	1.97042	1.78391	1.87361	1.87837	2.06458	1.72197	1.7079	1.65889	1.99208	2.00909
HIV/AIDS	1	1	2	0.775268	1.05987	1.11237	1.30665	1.27031	1.07999	1.0476	3.47413	1.7615	1.24869	1.26071	1.34148	1.74023	1.5575	1.22857	1.14947	1.10378	1.39319	1.06482	1.00144	2.34566	1.78525	1.07831	1.03572	1.50419	1.41261	1.10418	1.04527	0.966959	1.13199	1.31307	1.25377	1.30614	1.16261	1.27889	1.0795	1.21175	1.294	1.15261	1.8668	1.3531	1.11957	1.17793	1.04732	1.2661	1.57663
Alprazolam	1	1	2	0.834986	1.47105	1.47136	1.42682	1.56048	1.3342	1.47472	1.54444	1.52565	1.5317	1.44112	1.62489	1.69121	1.65211	1.87165	1.77735	1.76114	1.66462	1.30225	1.44137	1.61285	1.59311	1.38798	1.62517	1.72862	1.63299	1.87087	1.76	1.87468	1.95309	2.05839	2.1504	1.90499	1.95273	1.87354	1.94351	1.92982	1.86246	1.95095	1.92232	1.8846	1.88661	1.65567	1.75828	1.73843	1.70266
Cocaine	1	1	2	0.766737	1.07626	1.23371	1.44649	1.7002	1.40367	1.23426	1.32406	1.54592	1.80897	2.24319	1.88941	1.62818	1.38828	1.44357	1.45652	1.37819	1.61658	1.86704	1.63654	1.61954	1.62855	1.20059	1.41319	1.68804	1.87099	1.53888	1.46061	1.31285	1.63023	1.51334	1.88445	1.92385	1.70666	1.59454	1.49372	1.53872	1.59167	1.70147	1.74883	1.83166	1.65805	1.73498	1.6933	1.73405	1.92754
HIV	1	1	2	0.777401	1.0009	1.0163	1.3569	1.1263	0.955253	1.08964	1.22688	1.13502	0.896835	0.971612	0.976193	1.10646	1.51201	1.18058	1.1042	1.0874	1.29711	0.839988	0.913454	1.92739	1.55766	0.816275	0.998531	1.08158	0.956432	0.962949	0.953551	0.905807	0.910776	1.36675	1.06887	1.13875	0.932343	0.944914	0.912134	1.08566	0.930194	0.85323	0.920678	1.37215	1.01885	0.715653	0.787402	0.863747	0.699353
Sexual intercourse	1	1	2	0.99068	1.55131	1.52697	1.65625	1.77328	1.57262	1.9136	1.64162	1.55144	1.78602	1.61283	1.72776	1.73322	1.71943	1.67393	1.8423	1.72223	1.83517	1.50191	1.49576	1.57939	1.90837	1.4388	1.72744	1.7907	1.61976	1.99743	1.74789	1.83072	1.77173	1.8478	2.1428	1.96864	2.00465	2.29305	1.74477	1.76953	1.91827	1.71145	2.18603	1.71096	1.84981	1.90905	1.96468	1.96584	1.7941
Shingles	1	1	2	0.761405	1.23679	1.1663	1.2695	1.3133	1.2363	1.31161	1.20952	1.42431	1.49154	1.33461	1.78444	1.48287	1.35735	1.31496	1.2282	1.34952	1.27309	1.12418	1.2382	1.27823	1.27784	1.26253	1.33509	1.33945	1.39498	1.42333	1.22352	1.288	1.35919	1.4163	1.40321	1.35329	1.42673	1.42755	1.57113	1.51949	1.28573	1.46446	1.34169	1.51826	1.22223	1.47966	1.42955	1.45416	1.39376
Cystic fibrosis	1	1	2	1.08026	2.33762	2.24327	1.97527	2.33428	2.21524	2.24823	1.92448	2.02314	1.69806	1.79107	1.74035	1.60367	1.73763	2.04634	2.68669	2.27515	2.44049	1.67818	1.8573	1.81697	1.91023	1.47056	1.5043	1.64745	1.60654	1.56823	1.46407	1.64345	1.6103	1.97993	1.76287	1.33679	1.63216	2.24417	3.73431	4.66105	2.34202	1.78879	1.48974	1.56485	1.43723	1.2669	1.18301	1.17644	1.20595
Benzodiazepine	1	1	2	0.651567	1.08936	0.974163	1.07722	1.05107	1.06736	1.05601	1.11929	1.38193	1.23339	1.21071	1.12945	1.18174	1.29367	1.19978	1.25182	1.24509	1.27069	0.938916	1.01424	1.00719	1.11368	0.895679	1.01341	1.13889	1.00932	1.19039	1.01931	0.978425	1.16388	1.01784	1.06887	0.952493	1.00007	0.987679	1.04812	1.01513	0.87645	0.965497	0.983136	0.950768	0.949116	0.99031	0.988074	0.997135	0.906934
Psoriasis	1	1	2	1.14851	2.31796	1.85563	1.8529	1.91514	1.82367	1.90688	1.69715	1.8481	1.85677	1.61283	1.71516	1.88904	1.81769	1.81406	1.76751	1.62394	1.62619	1.3688	1.48936	1.48068	1.82069	1.6929	1.61959	1.70236	1.78505	1.73514	1.41735	1.59185	1.67009	1.50921	2.3429	1.71402	1.64345	1.52123	1.58787	1.64985	1.47177	1.42454	1.4828	1.50979	1.35201	1.35007	1.37413	1.52632	1.56675
Cannabis	1	1	2	0.968285	1.35638	1.37866	1.7218	1.72384	1.54262	1.34019	1.55312	1.70069	1.59097	1.80629	1.93349	1.57741	1.59934	1.9254	2.71031	2.79325	2.32519	2.21958	1.8637	1.84708	1.87666	1.49756	1.74418	1.81935	2.08035	1.96992	1.91576	2.15559	2.20818	2.01297	2.49487	2.51326	2.21008	2.23602	2.28452	2.31877	2.10637	2.13058	2.17215	2.07729	1.9699	2.29589	1.99908	1.9243	2.1203
Sepsis	1	1	2	0.749675	1.1041	1.19832	1.16025	1.18648	1.18736	1.32002	1.3067	1.5883	1.46668	1.43242	1.51572	1.93631	1.57569	1.31112	1.27741	1.34952	1.42442	1.09001	1.15981	1.10423	1.23867	1.03702	1.04874	1.1556	1.09086	1.12986	1.38966	1.27463	1.44289	0.997192	1.13979	0.93599	1.12874	1.12412	1.17155	1.14549	1.4263	1.28483	1.06641	1.49709	1.19899	0.992244	1.01292	1.15895	0.820442
MDMA	1	1	2	0.812592	1.23679	1.57754	1.84853	2.0785	1.40051	1.51171	1.61038	1.64726	1.69997	1.86715	2.29458	2.1534	1.73217	1.47621	1.81278	1.75295	1.85439	14.1161	14.0713	11.658	7.15965	3.8114	3.12947	3.14209	4.79979	4.85143	7.33421	4.33985	3.34018	2.85119	3.12555	6.37982	6.85599	5.95459	4.54393	2.91289	2.96422	2.91894	5.78778	7.16993	8.26699	6.89542	5.20985	4.78887	4.31968
Ethanol	1	1	2	0.693156	0.989434	0.911803	0.904602	1.06182	0.903148	0.82564	0.874605	0.983933	0.992447	1.00856	0.835538	0.922635	1.03712	1.09996	1.02153	0.931766	1.13857	0.848982	0.943849	0.829848	1.06145	0.790865	0.780974	0.97653	0.952024	0.907924	0.851447	1.009	0.922734	1.00958	1.0638	0.900625	0.889451	0.991752	1.01046	0.968114	0.859913	1.0129	0.862847	1.3171	1.09051	0.949691	0.894427	1.04962	1.13429
Obsessive compulsive disorder	1	1	2	0.647301	0.973053	1.09046	1.17773	1.15854	1.11946	1.11655	1.09499	1.19951	1.2506	1.13898	1.17143	1.11697	1.02256	1.1038	1.84427	1.77752	1.21064	1.05943	0.975844	0.962021	1.0913	1.03702	1.27001	1.4254	1.59993	1.26009	1.11103	1.17908	1.09014	1.07978	1.31456	1.2024	1.17389	1.1343	1.10879	1.30578	1.09556	1.13764	1.11268	1.15828	1.09439	1.02319	1.08363	1.07804	1.21584
Alzheimer's disease	1	1	2	0.978949	1.37276	1.31461	1.30665	1.44012	1.2442	1.23762	1.38653	1.63805	2.17994	1.79324	1.73196	2.29521	1.73399	1.56451	1.54312	1.59936	1.59977	1.27347	1.46217	1.37193	1.51102	1.51186	1.61587	1.6188	1.56026	1.55172	1.39831	1.5479	1.43891	1.30894	1.55011	1.51126	1.72472	1.57418	1.34937	1.62421	1.4201	2.16052	1.6216	1.42509	1.58638	1.51835	1.32826	1.54162	1.47037
Down syndrome	1	1	2	0.654766	1.01401	0.950567	0.976708	1.10481	0.912622	1.01734	1.19043	1.32481	1.12248	1.11725	1.10425	1.10471	1.06077	1.28808	1.02547	1.1345	0.999255	1.00007	0.820669	0.854944	1.16591	0.875034	0.979936	1.13411	1.00712	0.856566	0.88952	0.89052	0.942663	0.93319	0.982751	0.999646	0.957175	1.03248	1.08159	1.28013	1.01288	1.0603	1.10574	0.904182	0.867763	0.825903	0.955584	0.975268	1.01073
Virus	2	1	2	0.356175	0.525842	0.514048	0.485076	0.522311	0.489469	0.570045	0.510186	0.517762	0.501004	0.465157	0.501742	0.516466	0.505822	0.610447	0.527497	0.579538	0.461195	0.395712	0.49912	0.57052	0.643585	0.511363	0.327265	0.503784	0.489235	0.574101	0.436107	0.450993	0.498236	0.489305	0.420455	0.450312	0.537282	0.509113	0.541841	0.493674	0.4775	0.439089	0.534364	0.537851	0.48618	0.431326	0.422368	0.4439	0.447289
Heroin	1	1	2	0.592915	0.886231	0.96405	1.19303	1.29611	1.00578	0.948393	1.16267	1.13318	1.19323	1.21723	1.32678	1.24652	1.18632	1.13835	1.20458	1.09355	1.37157	1.55407	1.34219	1.26318	1.37485	11.0261	8.73389	1.77876	1.57789	1.51137	1.32217	1.29183	1.39506	1.28623	1.68435	1.66451	1.53509	1.42552	1.42678	1.29296	1.48624	1.55427	1.49899	1.79778	1.67935	1.68082	1.52511	1.38418	1.55933
Methamphetamine	1	1	2	0.608911	1.0009	1.05843	1.05318	1.08761	0.857359	0.934941	1.50626	1.06869	1.09571	1.02595	1.11265	0.98216	1.14083	0.998215	1.02547	1.00754	1.07132	2.17102	1.2782	1.10256	1.16965	0.921088	0.996672	1.13889	1.15477	1.15187	1.1318	1.15232	1.19178	1.58353	1.71728	1.93092	1.28677	1.16281	1.04184	1.01727	0.919859	1.11768	1.14275	1.87612	1.82269	2.15276	2.45967	1.83027	1.50002
Leukemia	2	1	2	0.769936	1.13523	1.17135	1.23236	1.07042	1.08157	1.29311	1.54444	1.68779	1.67129	1.31287	1.06017	1.36907	1.20997	1.19402	1.74783	3.06356	2.5678	2.30952	1.62374	1.27321	1.16032	1.02273	1.08407	1.17948	1.16799	1.1427	0.989893	1.10264	1.15392	1.13552	1.05367	0.983143	1.18067	2.57815	1.49372	1.4853	1.30227	1.11768	0.95769	0.959238	1.19511	1.13151	1.01865	1.13708	1.00578
Guillain Barr syndrome	1	1	2	0.656899	0.786305	0.780341	0.80846	0.705012	0.81157	0.931578	0.949224	1.02815	0.829907	0.710777	0.904816	1.0697	0.924309	0.996295	1.4762	1.00549	1.06891	0.6871	0.713486	0.801405	0.923404	0.76228	0.72519	0.80701	1.4655	0.805209	0.628202	0.611516	0.671622	0.509951	0.481244	0.509254	0.794636	0.902148	0.832636	0.910412	0.799967	0.818302	0.661593	0.747485	0.799969	0.791087	0.745356	0.717238	0.993427
Pneumonia	2	1	2	0.473479	0.688017	0.650565	0.806275	0.855472	0.75315	0.780238	0.819075	0.884434	0.803136	0.8325	0.814544	0.884119	0.922489	0.800491	0.848325	0.788417	0.826307	0.678106	0.793473	0.757905	0.940193	0.779749	0.860931	0.833274	0.77352	0.84923	0.751073	0.873321	0.747354	0.730861	0.787721	0.752092	0.754001	0.810508	0.751046	0.861258	0.690411	0.855724	0.874413	0.874537	0.798032	0.808495	0.619219	0.83532	0.729007
Parkinson's disease	1	1	2	0.86058	0.994348	1.14776	1.2411	1.23592	1.03262	1.10646	1.03252	1.09817	1.05555	0.97596	1.03917	1.16249	1.12263	1.01741	1.15538	0.98501	1.33554	1.26448	1.2542	1.38531	1.17338	1.14342	1.13985	1.05293	0.960839	0.992296	0.946629	0.991802	1.05028	0.955901	0.957423	0.933632	1.06328	0.908258	0.976987	1.11771	1.00668	1.05531	0.941498	1.00794	2.04544	1.52608	1.21741	1.0518	1.01814
Lysergic acid diethylamide	2	1	2	0.652633	1.07298	1.11068	1.36346	1.25742	1.06894	1.0846	1.20432	1.20136	1.29075	1.40199	1.42965	1.36557	1.18086	1.24777	1.11601	1.32495	1.44844	1.7915	1.72452	1.64129	1.56139	1.15612	1.29233	1.27737	1.43465	1.30411	1.50215	1.25361	1.38111	1.3812	1.61343	1.67158	1.52606	1.52123	1.35983	1.30792	1.30847	1.51935	1.76039	1.71096	1.87111	1.69629	1.42	1.58754	1.72243
Lobotomy	2	1	2	0.663297	0.725694	0.771914	0.828126	0.937151	0.997884	1.03752	1.15226	0.770195	0.741945	0.721645	0.804048	0.763319	1.24636	0.858081	0.838484	0.724934	0.95842	0.811209	1.80291	1.08918	1.00922	0.773396	0.818163	0.8667	1.08205	0.752018	0.732037	0.825546	0.928712	3.68321	1.35002	1.39337	0.823984	0.816617	0.75523	0.891178	0.678008	0.84824	0.874413	0.758073	1.16412	0.798824	0.728155	0.859373	1.01073
Vitiligo	2	1	2	0.774202	1.17946	1.26068	1.38749	1.48096	3.5147	1.60756	1.40562	1.54223	1.45903	1.43677	1.49263	1.54765	1.58843	1.79679	1.57068	1.58503	1.71026	1.35621	1.50536	1.32173	1.6472	1.58808	1.62517	1.67371	1.60874	1.67461	1.426	1.35871	1.43492	1.34198	1.51212	1.51833	1.56444	1.42552	1.69874	1.87211	1.37669	1.57922	1.51056	1.46956	1.3675	1.27657	1.19639	1.43448	1.43577
Sleep paralysis	2	1	2	0.399898	0.612663	0.650565	0.679544	0.849024	0.759466	2.11371	1.95919	2.0213	2.95822	2.61705	1.923	1.17124	1.03166	0.881116	0.822737	0.745413	0.814297	1.67458	1.39018	0.936925	0.858113	0.660643	1.64005	1.23439	1.11951	1.13353	0.872214	0.846567	0.823086	0.970353	1.39308	1.19062	1.00233	1.04266	0.778243	0.931783	2.49705	2.38755	1.14969	0.855479	0.755419	0.76014	0.781668	0.769719	0.934118
Body mass index	2	1	2	0.696355	1.00745	0.980904	1.13184	1.07471	0.952095	1.07787	1.14705	1.20873	1.09762	1.13898	1.08956	1.16424	1.33188	1.97723	2.04307	1.74476	1.37878	0.994676	1.10062	1.653	1.28344	0.997316	1.08407	1.29169	1.16579	1.09501	1.16814	1.20583	1.17384	0.929061	1.079	0.884121	0.968463	0.977497	1.06276	0.914686	0.820638	0.800838	0.835088	0.815246	0.780599	0.8201	0.758734	0.883427	0.859981
Penicillin	2	1	2	0.519334	0.784667	0.741577	0.699209	0.904909	0.716835	0.702887	0.848575	0.843897	0.761067	0.867278	0.862829	0.747562	0.747817	0.869599	0.846357	0.802752	0.713411	0.667314	0.639898	0.682617	0.736858	0.614588	0.704736	0.73777	0.740463	0.665811	0.629932	0.764395	0.727425	0.524403	0.843444	0.778027	0.758516	0.66592	0.746862	0.782185	0.735887	0.793354	0.719424	0.802541	0.621768	0.740798	0.65362	0.83532	0.785845
Anemia	2	1	2	0.801928	1.09755	1.2354	1.58415	1.05752	1.2063	1.25612	1.31191	1.3635	1.3443	1.13681	1.06437	1.33056	1.32642	1.52036	1.48998	1.32495	1.12176	0.911936	1.02864	1.20127	1.32634	1.03543	1.18634	1.18664	0.991692	1.30227	1.13526	1.1829	1.10808	1.13758	0.924495	0.848756	0.972978	1.17911	1.01883	1.04505	1.24439	0.955517	0.846654	0.944415	0.923935	0.943889	0.99763	0.916228	0.810557
COVID-19 pandemic	2	1	1	0	0	0	0	0	0	0	0	0	0	0	0	0	0	0	0	0	0	0	0	0	0	0	0	0	0	0	0	0	0	0	0	0	0	0	0	0	0	0	0	0	0	0	0	0	0
Dopamine	2	1	2	0.977883	1.59063	1.32304	1.28698	1.42937	1.32157	1.26452	1.1887	1.40035	1.14542	1.13463	1.23651	1.16073	1.0353	1.1633	1.16522	1.20003	1.07132	1.01986	1.04623	1.1126	1.11928	0.929029	1.06733	1.22245	1.02695	1.03999	1.27025	1.15806	1.0722	1.17268	1.1018	1.04208	1.02716	0.955096	1.14226	1.36348	1.03562	1.18255	1.04097	0.95712	0.991729	1.05994	1.02248	1.01682	0.948945
Smallpox	2	1	2	0.322051	0.609387	0.532587	0.609623	0.659874	0.48789	0.590223	0.596953	0.517762	0.552634	0.565144	0.594113	0.519967	0.529476	0.524063	0.566862	0.460763	0.511638	0.530614	0.409534	0.751213	0.667836	0.498658	0.557839	0.666141	0.645702	0.467718	0.437837	0.546542	0.466349	0.485176	0.661077	0.822822	0.528252	0.718868	0.58159	0.534279	0.510573	0.571315	0.647713	0.497618	0.490054	0.497089	0.624952	0.594783	0.598033
Measles	2	1	2	0.478811	0.789581	0.958994	0.843421	0.823231	0.757887	0.625536	0.754868	0.805203	0.745769	0.915098	0.862829	0.747562	0.671397	0.687232	0.669212	0.600016	0.698998	0.60436	0.518317	0.537059	0.636123	0.549477	0.608044	0.773584	0.753686	0.649303	0.56417	0.491123	0.42649	0.429433	0.52177	0.598845	0.47633	0.445983	0.497908	0.391092	0.401017	0.486491	0.504291	0.438327	0.430008	0.411984	0.420457	0.452647	0.484357
Huntington's disease	2	1	2	0.436155	0.576624	0.588206	0.666434	0.758748	0.645783	0.612084	0.706278	0.766509	0.629123	0.632526	0.646597	1.06444	0.789665	0.81009	0.761721	0.718791	0.792679	0.591769	1.66213	0.66254	0.753647	0.867093	0.589449	0.613614	0.628071	0.640132	0.590129	0.722353	0.579947	0.487241	0.577493	0.582341	2.26652	0.678139	0.631799	0.547102	0.618062	0.618716	0.576002	0.550556	0.784473	0.690509	0.531305	0.474514	0.548609
Malaria	2	1	2	0.47028	0.692931	0.7736	0.819386	0.831829	0.633151	0.746607	0.732308	0.794148	0.770628	0.782507	1.2764	1.01542	0.88064	0.881116	0.91131	0.720839	1.06891	0.712281	0.74708	0.699347	0.792822	0.633645	0.877666	0.943103	0.987284	0.801541	0.699155	0.749107	0.659665	0.631761	0.656012	0.664859	0.659187	0.828836	0.696653	0.74158	0.671807	0.750942	0.920678	1.06088	0.674066	0.630549	0.674643	0.712864	1.04285
Fentanyl	2	1	2	0.175955	0.309608	0.273035	0.37364	0.307368	0.241576	0.287545	0.744456	0.302182	0.307869	0.263009	0.289709	0.322134	0.262009	0.295625	0.309019	0.315367	0.295453	0.237427	0.239962	0.262674	0.32086	0.241389	0.278919	0.305613	0.299711	0.286134	0.26651	0.282826	0.346772	0.303493	0.278615	0.183897	0.349911	0.40729	0.355649	0.309882	0.274924	0.296884	0.254459	0.271043	0.278924	0.272722	0.311521	0.264591	0.299016
Diazepam	2	1	2	0.46708	0.994348	0.802252	0.830311	0.786691	0.847886	1.05433	0.824281	0.84574	0.84903	0.810764	0.839736	0.847354	1.02438	0.96942	0.805023	0.993201	0.939204	0.723074	0.868661	0.796386	0.798418	0.624117	0.749363	0.864312	0.833021	0.929934	0.718192	0.880965	0.848995	0.869188	0.843444	0.931274	0.934601	0.843091	0.874477	0.884767	0.773095	0.748447	0.818895	0.802541	0.848393	0.79689	0.770201	0.872493	0.934118
Lorazepam	2	1	2	0.474545	0.858383	0.709555	0.891492	0.778093	0.699466	0.718021	0.786103	0.901017	0.870064	0.854236	0.934207	0.815841	0.949782	0.940625	0.8995	0.95634	0.891163	0.651126	0.771077	0.736155	0.912211	0.68764	0.782833	0.957429	0.943209	0.819883	0.815105	1.05869	1.0164	0.931126	0.927028	1.02322	1.0407	1.00601	0.997908	1.05787	1.03148	1.14013	0.976197	1.02912	0.943305	0.93035	0.869582	1.01682	1.12687
Oxycodone	2	1	2	0.303922	0.658531	0.419665	0.491631	0.608288	0.464206	0.504465	0.683719	0.503022	0.51439	0.495588	0.535332	0.470947	0.44032	0.535581	0.525528	0.595921	0.622133	0.415498	0.457527	0.468462	0.651047	0.377964	0.58759	0.532436	0.513476	0.50807	0.616087	0.514055	0.560018	0.555372	0.656012	0.558765	0.562115	0.570207	0.508368	0.557788	0.665606	0.586283	0.541303	0.554791	0.521045	0.495155	0.988074	0.568542	0.63263
Lymphoma	2	1	2	0.514002	0.858383	0.921915	0.841236	1.34769	1.1542	1.10478	1.1002	1.11107	1.2047	0.980307	0.663392	0.948896	0.878821	1.08844	0.934929	1.0444	0.843122	0.683502	0.801472	0.79304	0.876768	0.870269	0.96878	0.823723	0.80878	1.07667	0.844524	0.854211	0.948642	1.00958	0.800385	0.572911	0.853331	0.839018	0.979079	0.959566	0.919859	0.593768	0.682412	0.728428	0.778662	0.713719	0.665087	0.734731	0.640043
Marfan syndrome	2	1	2	0.398831	0.660169	0.669105	0.574662	0.576047	0.574731	0.54314	0.801721	1.02631	0.705612	0.589054	0.621405	0.777325	0.73508	0.710268	0.645593	0.565203	0.903173	0.553997	0.596705	0.689309	0.623065	0.57171	0.526228	0.673304	1.84675	1.19039	0.747612	0.751018	0.665644	0.580147	0.600289	0.558765	0.546312	0.932695	0.661088	0.624038	0.766893	0.743457	0.52511	0.631022	0.648885	0.593799	0.535127	1.60066	0.83774
Leprosy	2	1	2	0.247403	0.321075	0.362362	0.487261	0.434185	0.378943	0.364896	0.369625	0.324292	0.397744	0.397774	0.358987	0.367653	0.382096	0.815849	0.403496	0.452572	0.480411	0.388517	0.31195	0.346328	0.499944	0.428782	0.48346	0.541986	0.425326	0.333822	0.304583	0.338245	0.743368	0.813445	0.683873	0.75445	0.59372	0.427655	0.451883	0.457343	0.545714	1.25989	1.55914	0.476443	0.360277	0.348156	0.29432	0.566355	0.763604
Coronavirus disease 2019	2	1	1	0	0	0	0	0	0	0	0	0	0	0	0	0	0	0	0	0	0	0	0	0	0	0	0	0	0	0	0	0	0	0	0	0	0	0	0	0	0	0	0	0	0	0	0	0	0
Synesthesia	2	1	2	0.526798	0.740437	0.677532	0.616178	0.659874	0.495784	0.512872	0.456391	0.558299	0.891099	0.725992	0.747365	0.533973	1.54476	0.86384	0.679054	0.554964	0.708607	0.555795	0.489522	0.44002	0.496213	0.465308	0.498336	0.608839	0.506865	0.467718	0.477641	0.540809	0.793192	0.569824	0.567362	0.546976	0.525995	0.541696	0.550209	0.544965	0.496104	0.571315	0.566749	0.548438	0.526856	0.698246	0.550417	0.61665	0.568378
Suicide	2	1	2	0.335914	0.502908	0.497194	0.513482	0.60184	0.489469	0.489331	0.480686	0.556456	0.510565	0.660783	0.577319	0.500709	0.578603	0.529822	0.560957	0.489433	0.497226	0.514425	0.479923	0.542078	0.516733	0.481189	0.457428	0.580188	0.599423	0.517241	0.557248	0.552275	0.573968	0.534726	0.625617	0.551692	0.53954	0.60279	0.560669	0.679603	0.531244	0.723499	0.582942	0.588671	0.536541	0.533839	0.552328	0.603529	0.607918
Psychopathy	2	1	2	0.272997	0.407896	0.392699	0.493816	0.520162	0.489469	0.46747	0.445979	0.460643	0.462759	0.478198	0.503842	0.456941	0.465793	0.5375	0.497973	0.552916	0.545267	0.449673	0.454327	0.560482	0.649181	0.436723	0.58573	0.561087	0.63909	0.581438	0.529558	0.519788	0.454391	0.505822	0.61042	0.509254	0.528252	0.572243	0.617155	0.559925	0.574653	0.701045	0.673159	0.561143	0.437755	0.504826	0.498815	0.540115	0.630159
Pandemic	2	1	1	0.157826	0.235892	0.144945	0.190097	0.223541	0.151577	0.151339	0.189151	0.221108	0.158715	0.169543	0.201537	0.187328	0.218341	0.21308	0.157462	0.174066	0.293051	0.143895	0.12638	0.177346	0.117524	0.154044	0.158054	0.133706	0.163078	0.13573	0.29593	0.204476	0.195309	0.175489	0.212761	0.136744	0.194144	0.162916	0.17364	0.168832	0.173636	0.129731	0.173495	0.169402	0.110407	0.127657	0.172005	0.196803	0.150744
Heart	2	1	2	0.395632	0.571709	0.64888	0.592143	0.651277	0.614204	0.617128	0.66116	0.755454	0.650158	0.639047	0.594113	0.749313	0.713246	0.656518	0.549148	0.57749	0.682184	0.548601	0.527916	0.649155	0.613737	0.608236	0.609903	0.556312	0.539921	0.579604	0.553787	0.548453	0.58194	0.606987	0.597756	0.582341	0.53954	0.553915	0.598326	0.587707	0.574653	0.611232	0.513544	0.561143	0.569469	0.539641	0.533216	0.590409	0.44976
Dengue fever	2	1	2	0.435089	0.532394	0.616857	0.819386	0.554552	2.13787	2.85527	1.0412	0.84574	1.08041	2.25623	1.68577	1.3218	1.30822	1.88509	1.09633	1.09969	0.821503	0.739262	0.633499	0.652501	0.679028	1.0259	1.62703	0.988468	0.77352	0.625459	0.619549	0.691777	0.837037	0.697828	0.62815	0.605918	0.749486	0.621118	0.59205	0.671055	0.944664	0.7709	0.589882	0.813129	1.79364	5.19719	1.51556	2.29385	3.28671
Typhoid fever	2	1	2	0.319918	0.414448	0.492138	0.485076	0.56315	0.440522	0.487649	0.551834	0.503022	0.458935	0.673825	0.550027	0.558483	0.684134	0.566295	0.549148	0.460763	0.622133	0.501835	0.50232	0.480174	0.546581	0.509775	0.595028	0.764033	0.595015	0.596112	0.458604	0.422328	0.504215	0.49137	0.526836	0.419663	0.456013	0.480603	0.433054	0.427423	0.38448	0.401667	0.395568	0.410799	0.371898	0.355893	0.368856	0.376112	0.40775
Narcissistic personality disorder	2	1	2	0.331648	0.550414	0.551127	0.563737	0.586794	0.582625	0.679346	0.596953	0.637529	0.577493	0.739034	0.619306	0.582993	0.656841	0.585491	0.665276	0.78637	0.68939	0.580977	0.603104	0.50527	0.673432	0.522479	0.51693	0.477521	0.509068	0.511739	0.50533	0.575207	0.583933	0.466595	0.45085	0.49275	0.681762	0.661847	0.698745	0.718071	0.651136	0.656139	0.65234	0.669137	0.584965	0.601536	0.607752	0.647263	0.640043
heart attack	2	1	2	0.391366	0.573348	0.535958	0.598698	0.576047	0.577889	0.657485	0.616041	0.692807	0.690315	0.619484	0.583617	0.668779	0.62591	0.5375	0.659371	0.563155	0.550071	0.570185	0.515118	0.545424	0.634257	0.495482	0.51879	0.613614	0.663332	0.6438	0.484563	0.535076	0.422504	0.454208	0.384995	0.466816	0.426665	0.431728	0.48954	0.497948	0.339004	0.518923	0.506604	0.482795	0.491991	0.568654	0.636419	0.428593	0.442347
Ketamine	2	1	2	0.364707	0.542223	0.620228	0.727614	0.709311	0.56052	0.605357	0.629924	0.641215	0.728559	0.675999	0.741067	0.703794	0.69869	0.662277	0.620006	0.7106	0.826307	1.43536	1.00784	0.876694	0.76484	0.524067	0.62106	0.692405	0.680962	0.667645	0.792607	1.00327	0.765291	0.856801	0.772523	0.931274	0.810439	0.788107	0.809623	0.769362	0.657337	0.738468	0.795762	1.02065	0.987855	0.938086	0.863848	0.813453	0.790787
Intersex	2	1	2	0.302856	0.362028	0.370789	0.668619	0.550254	0.38368	0.361533	0.388713	0.495652	0.380534	0.44342	0.342193	0.31163	0.349345	0.382009	0.379876	0.323558	0.281041	0.320167	0.327948	0.443366	0.415998	0.249329	0.254746	0.310388	0.253432	0.247616	0.249204	0.280915	0.376667	0.280783	0.265951	0.23105	0.268641	0.781998	0.882845	0.730894	0.789631	0.621211	0.936871	0.520911	0.490054	0.607338	0.431924	0.376112	0.620274
Escitalopram	2	1	2	0.231407	0.380048	0.384272	0.353975	0.315966	0.311049	0.331265	0.414743	0.397995	0.392007	0.349954	0.363186	0.392164	0.462154	0.454956	0.366098	0.417759	0.355504	0.280596	0.327948	0.358039	0.408536	0.357319	0.557839	0.33904	0.312934	0.398019	0.41707	0.437616	0.414533	0.404658	0.476178	0.504538	0.406348	0.480603	0.533473	0.465892	0.498171	0.528903	0.395568	0.404447	0.460999	0.417787	0.410901	0.496381	0.558494
Tramadol	2	1	2	0.255934	0.429192	0.429778	0.506927	0.386897	0.397891	0.391801	0.414743	0.429319	0.426427	0.465157	0.449259	0.404419	0.436681	0.397366	0.454671	0.423902	0.463597	0.309375	0.406335	0.358039	0.4645	0.360495	0.373752	0.506172	0.469401	0.460382	0.398034	0.391752	0.39261	0.41911	0.478711	0.424378	0.51245	0.470421	0.506276	0.412464	0.491969	0.466532	0.488098	0.459502	0.377709	0.462273	0.468236	0.45046	0.583206
Influenza	2	1	2	0.129034	0.153985	0.173596	0.166062	0.212793	0.156314	0.16311	0.170062	0.160304	0.187398	0.160849	0.186841	0.255607	0.200146	0.193884	0.165335	0.112631	0.144123	0.161882	0.119981	0.174	0.164161	0.130223	0.159914	0.138481	0.200542	0.172414	0.141908	0.177722	0.215238	0.134198	0.126643	0.146175	0.130934	0.114041	0.119247	0.185929	0.115757	0.179627	0.2267	0.366331	0.216941	0.17988	0.416635	0.21867	0.328671
Amphetamine	2	1	2	0.00319918	0.00491441	0.00337081	0.00655508	0.00214943	0.00631572	0.00840774	0.00173533	0.00921285	0.00382446	0.00869452	0.00629802	0.00350146	0.00909753	0.0172768	0.00393654	0.012287	0.00480411	0.0899345	0.0943849	0.0870002	0.052233	0.0285855	0.024173	0.0191008	0.0308526	0.0330154	0.0744151	0.0477747	0.0259083	0.024775	0.0455916	0.0636567	0.0496648	0.0712758	0.0355649	0.0192341	0.0330736	0.0174638	0.0670846	0.0592906	0.0774788	0.058026	0.0668909	0.0328005	0.0395394
Zika virus	1	1	2	0	0	0	0	0	0	0	0	0	0	0	0	0	0	0	0	0	0	0	0	0	0	0	0	0	0	0	0	0	0	0	0	0	0	0	0	0	0	0	0	0	0	0	0	0	0
Dissociative identity disorder	2	1	2	0.170623	0.199853	0.242698	0.284054	0.270828	0.208419	0.23878	0.244681	0.234006	0.30022	1.21506	0.428266	0.243352	0.29476	0.251473	0.582608	0.413663	0.276236	0.21944	0.233563	0.227539	0.225721	0.168337	0.210119	0.226822	0.255636	0.223771	0.200748	0.229318	0.201287	0.216781	0.263418	0.226335	0.243809	0.456165	0.238494	0.265003	0.310065	0.259462	0.284531	0.258338	0.222752	0.257248	0.250363	0.24491	0.291603
World Health Organization	2	1	2	0.261266	0.378409	0.345508	0.362715	0.423437	0.307891	0.319494	0.29327	0.296654	0.242853	0.280398	0.25612	0.378158	0.302038	0.27067	0.246034	0.235501	0.259422	0.176272	0.220765	0.250962	0.259299	0.184218	0.156195	0.183845	0.147652	0.181585	0.155752	0.175811	0.261076	0.196135	0.144373	0.186255	0.200917	0.199572	0.242678	0.243631	0.24185	0.21705	0.182748	0.18846	0.162706	0.191486	0.19685	0.188056	0.197697
Rape	2	1	2	0.466014	0.758457	0.685959	0.568107	0.395495	0.374207	0.378348	0.362684	0.348246	0.359499	0.393427	0.529034	0.360651	0.533115	0.397366	0.513719	0.40752	0.917585	0.642133	0.855863	0.460097	0.436518	0.474837	0.515071	0.534823	0.478216	0.601614	0.489755	0.437616	0.512187	0.454208	0.559763	0.431451	0.383773	0.399145	0.474895	0.557788	0.690411	0.593768	0.603761	0.465855	0.569469	0.468076	0.340188	0.511688	0.452232
Project MKUltra	2	1	2	0.213279	0.59792	0.375845	0.38238	0.475024	0.36947	0.438884	0.2898	0.302182	0.261975	0.256488	0.438762	0.250355	0.267467	0.261072	0.354289	0.270315	0.329082	0.255414	0.550312	0.530366	0.307801	0.276326	0.375611	0.346203	0.326156	0.231108	0.250935	0.244606	0.286984	0.260137	0.339404	0.297065	0.309276	0.295286	0.271967	0.297059	0.289394	0.361749	0.330796	0.245633	0.189823	0.21663	0.273297	0.268964	0.274304
Polycystic ovary syndrome	2	1	2	0.649434	1.00254	1.02641	0.941747	0.808185	0.922096	0.98875	1.10714	0.996831	1.02113	0.789028	0.720074	0.889371	1.02074	1.12491	1.18293	0.999345	0.948812	0.665516	0.822268	1.04233	1.04839	0.930617	0.831179	1.09591	0.784538	0.933602	0.778762	0.894342	0.904797	0.780411	0.896634	0.71437	0.803666	0.843091	0.828452	0.795008	0.636666	0.730983	0.541303	0.711488	0.581091	0.487418	0.464414	0.533555	0.481886
Attention deficit hyperactivity disorder	2	1	2	0	0	0	0	0	0	0	0	0	0	0	0	0	0	0	0	0	0	0	0	0	0	0	0	0	0	0	0	0	0	0	0	0	0	0	0	0	0	0	0	0	0	0	0	0	0
Hand, foot and mouth disease	2	1	2	0.435089	0.661807	0.625284	0.703579	0.793139	6.56993	1.20735	0.852046	0.884434	0.799312	0.78468	0.680186	0.866612	0.884279	0.748661	0.657403	0.724934	0.816699	0.589971	0.489522	0.572193	0.498079	0.563769	0.490898	0.613614	0.579589	0.636464	0.422262	0.485391	0.396596	0.363366	0.483777	0.422021	0.469558	0.423582	0.382845	0.401778	0.326601	0.386698	0.416387	0.290101	0.292483	0.261117	0.275208	0.308325	0.261948
Gabapentin	2	1	2	0.211146	0.365304	0.313485	0.281869	0.309518	0.233682	0.300997	0.34186	0.298496	0.36906	0.313003	0.233027	0.353648	0.322052	0.368572	0.36413	0.374754	0.297855	0.197856	0.319949	0.322904	0.356303	0.300148	0.306811	0.324714	0.32836	0.313646	0.335733	0.340156	0.400582	0.330333	0.336871	0.330072	0.352168	0.31565	0.370293	0.337665	0.322467	0.314348	0.259085	0.334569	0.329285	0.323011	0.324899	0.273338	0.299016
Trypophobia	2	1	2	0.231407	0.765009	0.67079	0.242538	0.367552	0.314207	0.341354	0.234269	0.351931	0.206521	0.182585	0.249822	0.208337	0.158297	0.195804	0.181081	0.243693	0.192164	0.140298	0.135978	0.180693	0.220125	0.196922	0.238011	0.214884	0.196135	0.23661	0.29766	0.200654	0.153457	0.142456	0.200096	0.146175	0.153509	0.166989	0.190377	0.190203	0.227381	0.202081	0.201254	0.597141	0.3196	0.255314	0.355477	0.297391	0.232294
Cerebral palsy	2	1	2	0.143963	0.244082	0.232586	0.211948	0.236437	0.23684	0.242143	0.282858	0.270858	0.30022	0.315176	0.388378	0.341393	0.298399	0.295625	0.267685	0.253932	0.235402	0.239226	0.31035	0.26602	0.274223	0.293795	0.202681	0.255474	0.284285	0.242113	0.68358	2.45753	0.970564	0.301429	0.271016	0.249912	0.268641	0.25252	0.228033	0.277825	0.264589	0.264451	0.222073	0.19693	0.244058	0.212762	0.204495	0.203363	0.247121
Female genital mutilation	2	1	2	0.100241	0.137603	0.0994388	0.135472	0.109621	0.269997	0.215238	0.138826	0.158461	0.105173	0.271704	0.113364	0.106795	0.129185	0.0959822	0.104318	0.137205	0.153732	0.106123	0.0703887	0.0853271	0.0932731	0.0889326	0.117146	0.140869	0.163078	0.0917095	0.0986432	0.0955493	0.113598	0.103229	0.157038	0.219262	0.121904	0.128297	0.146444	0.179518	0.109556	0.102288	0.111037	0.0952885	0.0794158	0.0986441	0.0974696	0.111522	0.111204
Adderall	2	1	2	0	0	0	0	0	0	0	0	0	0	0	0	0	0	0	0	0	0	0	0	0	0	0	0	0	0	0	0	0	0	0	0	0	0	0	0	0	0	0	0	0	0	0	0	0	0
Ketogenic diet	2	1	2	0	0	0	0	0	0	0	0	0	0	0	0	0	0	0	0	0	0	0	0	0	0	0	0	0	0	0	0	0	0	0	0	0	0	0	0	0	0	0	0	0	0	0	0	0	0
Chronic traumatic encephalopathy	2	1	2	0	0	0	0	0	0	0	0	0	0	0	0	0	0	0	0	0	0	0	0	0	0	0	0	0	0	0	0	0	0	0	0	0	0	0	0	0	0	0	0	0	0	0	0	0	0
Plantar fasciitis	2	1	2	0.0682492	0.0802687	0.0775285	0.0895862	0.0838277	0.0821044	0.0773512	0.095443	0.0921285	0.0994359	0.0804243	0.0713776	0.0840351	0.0745997	0.0767857	0.100382	0.114679	0.115299	0.0827398	0.068789	0.0752886	0.0876768	0.0460544	0.0632217	0.107442	0.116799	0.106383	0.105566	0.0936383	0.125556	0.105294	0.119045	0.0990216	0.0902996	0.109968	0.0941423	0.108993	0.0971536	0.0923085	0.104097	0.107994	0.110407	0.0909073	0.122315	0.115895	0.108733
Elizabeth Holmes	2	1	2	0	0	0	0	0	0	0	0	0	0	0	0	0	0	0	0	0	0	0	0	0	0	0	0	0	0	0	0	0	0	0	0	0	0	0	0	0	0	0	0	0	0	0	0	0	0
global				17039149	15778848	15093024	14058043	15496983	16831347	16330508	15662210	15551821	15253098	14068396	14951384	16608059	16048839	15320826	15449948	15534911	14384468	15958002	16022922	16422535	15302672	14825652	14326683	13503941	15515080	16013233	15387369	14933690	14791644	14159650	13674850	14172482	13600780	14986562	14657231	14788719	14528362	13357923	14500606	14677353	15121214	14919320	14796598	14074767	14121801
				2015	2015	2015	2015	2015	2015	2015	2015	2015	2015	2015	2015	2015	2015	2015	2015	2015	2015	2015	2015	2015	2015	2015	2015	2015	2015	2015	2015	2015	2015	2015	2015	2015	2015	2015	2015	2015	2015	2015	2015	2015	2015	2015	2015	2015	2015
[truncated: 1,864 more columns]

## Sheet: nl
article	cluster_2016	cluster_2017-2019	cluster_2020	2015-07-01	2015-07-02	2015-07-03	2015-07-04	2015-07-05	2015-07-06	2015-07-07	2015-07-08	2015-07-09	2015-07-10	2015-07-11	2015-07-12	2015-07-13	2015-07-14	2015-07-15	2015-07-16	2015-07-17	2015-07-18	2015-07-19	2015-07-20	2015-07-21	2015-07-22	2015-07-23	2015-07-24	2015-07-25	2015-07-26	2015-07-27	2015-07-28	2015-07-29	2015-07-30	2015-07-31	2015-08-01	2015-08-02	2015-08-03	2015-08-04	2015-08-05	2015-08-06	2015-08-07	2015-08-08	2015-08-09	2015-08-10	2015-08-11	2015-08-12	2015-08-13	2015-08-14	2015-08-15
Bipolar disorder	1	1	2	2.51766	2.36985	2.1307	2.18217	2.15878	4.10446	2.97768	2.53921	2.41834	2.57678	2.17376	3.65399	2.56277	2.31329	2.95488	2.44797	2.41636	2.52107	2.5004	2.31016	2.38427	2.68331	1.90064	2.14092	4.2577	5.26814	2.77701	2.30664	2.20165	5.62396	3.51351	2.98415	2.7556	2.64359	3.18775	2.58509	2.78174	2.64195	2.59581	2.99658	3.66162	3.39396	2.98846	3.11862	2.45037	2.7726
Leonardo da Vinci	1	1	2	1.49098	1.68998	1.39665	1.45975	1.40245	1.27537	1.67016	1.34364	1.35143	1.137	1.54671	1.87155	1.68945	1.43974	1.56217	1.33115	1.48079	1.55713	1.80733	1.77147	1.44282	1.94832	1.18608	1.28762	1.54373	2.32957	2.09942	1.73392	1.92448	1.84138	1.68448	1.68073	2.16427	1.79409	1.68317	1.73124	2.142	1.49456	5.32631	3.60124	2.09466	1.43445	1.28924	1.83148	1.58253	1.4343
Asperger syndrome	1	1	2	3.0735	3.04325	3.50136	3.29187	2.78988	9.3274	7.44165	3.84447	3.40318	3.48514	3.29548	2.91873	2.70832	2.79321	2.85956	2.88228	3.01735	2.89181	3.34808	2.72972	2.69623	3.14997	2.13397	2.26355	3.06878	2.56607	2.54929	3.58869	2.61479	2.60122	5.70082	3.07333	2.50133	6.33955	4.83845	2.95607	2.40475	2.7714	2.8407	3.91695	3.11238	2.50081	2.61085	2.2851	6.55133	5.04263
Borderline personality disorder	1	1	2	2.87732	2.32453	2.24113	2.30133	1.96344	2.57604	2.38521	2.59406	2.51682	2.40994	2.74507	2.72935	2.51079	2.63683	2.61068	2.40848	2.28625	2.44018	2.43109	2.12887	2.12244	2.21081	1.81801	1.97231	2.44009	2.30592	2.34379	2.2541	2.24872	2.3239	2.04274	2.15408	1.94548	2.07937	2.46252	2.08456	2.4733	2.26537	2.27746	2.13506	2.47698	2.35466	1.97972	2.40417	2.31991	2.02157
Ethanol	1	1	2	1.56291	1.48278	1.4681	1.6087	0.951665	1.25512	1.40457	1.54108	1.48274	1.2544	1.15655	1.06389	1.12284	1.36425	1.20737	1.15066	1.29492	1.22009	0.959642	1.34673	1.24227	1.23666	0.9965	1.07302	1.14535	1.00514	1.21633	1.35036	1.1139	1.31448	1.23821	1.17308	1.023	1.13478	1.34221	1.27193	1.2852	1.30038	1.01629	1.0381	1.02849	1.42904	1.48883	1.45725	1.45207	1.45689
MDMA	1	1	2	5.93775	5.23181	6.93777	6.98592	5.62484	4.57007	4.34649	4.76582	4.36067	5.59229	7.46882	7.82599	6.7942	6.2227	9.96611	9.54933	10.1115	9.80789	8.99931	11.297	8.46749	7.45494	5.15263	5.31909	7.59415	7.71005	5.98723	5.95839	5.88328	9.11814	6.59334	7.66276	7.27337	5.99721	5.39049	5.18785	7.4256	6.00765	6.84462	6.42123	5.71321	4.49821	5.81508	4.56453	4.7249	5.68637
Tuberculosis	1	1	2	1.68062	1.79358	1.81239	1.6087	1.33734	1.58409	1.57311	2.30887	1.60858	1.55101	1.57458	1.30897	1.77782	1.69318	1.72103	1.6301	1.59851	1.44928	1.37016	1.39335	1.55423	1.69165	1.35135	1.24674	1.1827	1.40129	1.71619	1.41341	1.64732	2.11869	1.73476	1.50923	1.31867	1.80677	1.41798	1.58992	1.48512	4.77199	2.81621	2.00664	1.66927	1.66179	1.8071	1.82014	1.80942	1.55853
Schizophrenia	1	1	2	2.00759	1.90365	1.70196	2.20451	1.7731	1.71567	1.71612	1.82626	2.2925	2.64475	2.31311	2.36729	2.49519	2.14613	1.9911	1.72599	2.07559	2.13684	1.90329	1.9942	2.07231	2.05332	1.97842	1.77303	1.79272	1.74422	2.49931	1.7024	1.76237	1.98558	1.87304	1.77677	1.62616	1.84481	2.32181	2.3201	1.78214	2.0712	2.60193	1.77654	2.08389	2.21934	2.33035	2.45521	2.21214	1.82393
Autism	1	1	2	1.8441	1.9425	4.17046	2.38326	1.66291	1.95354	1.98172	1.77142	1.78366	1.81054	1.81147	1.80471	1.81421	1.7471	1.63101	1.48909	1.93309	1.76609	1.73802	1.60054	2.02217	2.16415	1.7062	1.47157	2.01681	1.83882	2.34935	1.92833	1.59502	1.77482	1.89818	1.67387	1.72669	1.73704	1.97002	1.9609	1.67362	1.96528	1.68973	1.63206	1.65312	1.91079	1.77473	1.76344	2.05332	1.98769
Crohn's disease	1	1	2	2.0926	2.20798	1.85137	2.17472	1.64288	2.02439	2.06344	1.95788	2.07364	1.98356	1.79753	1.75458	1.98056	2.25398	2.17115	1.94596	1.89591	1.71217	1.56208	1.79737	1.86062	1.86665	1.84231	1.99785	1.66822	2.02211	2.19939	1.82325	1.78852	2.07432	1.78504	1.85909	1.53155	1.81945	2.11073	1.76658	1.83355	1.96528	1.89788	1.42337	1.84697	2.6632	2.00669	2.30778	2.16676	2.30391
Sexual intercourse	1	1	2	2.03374	2.18208	1.91633	2.61414	1.96344	1.7511	2.23198	2.17725	2.00799	1.43978	2.22253	2.06094	1.92858	2.14613	1.92756	1.74855	1.7658	2.2784	2.10055	1.88542	1.96089	1.85498	1.42913	1.62996	2.42764	2.02803	2.11608	1.94935	1.96632	1.89684	1.94217	1.75619	1.77991	1.73704	2.12156	1.59581	1.98778	2.34187	1.83666	2.46147	2.0462	1.69969	1.49423	2.02427	2.17811	1.85781
Spanish flu	2	2	1	0.294272	0.226625	0.155905	0.312803	0.225394	0.177134	0.204301	0.323571	0.246211	0.210097	0.257786	0.228374	0.239123	0.291184	0.195933	0.208698	0.260223	0.283114	0.303887	0.181291	0.434516	0.326664	0.281937	0.209494	0.323685	0.360669	0.294363	0.41509	0.313775	0.25513	0.219987	0.349866	0.762817	0.437429	0.297667	0.294429	0.262752	0.223595	0.220399	0.326413	0.231544	0.265238	0.172618	0.374235	0.232558	0.406573
Fibromyalgia	1	1	2	1.89642	2.01373	1.65649	1.34058	1.69797	1.93836	2.00725	2.1608	2.28156	1.95267	1.7627	1.9941	2.19369	2.39957	2.1182	1.92904	2.06939	1.77283	1.92995	1.87506	1.9219	2.05915	1.51662	1.50733	1.51883	1.90977	2.01055	1.91782	2.02385	2.21298	2.11188	1.92083	1.5552	2.08571	2.53288	2.22589	2.0449	1.71815	1.74483	1.67487	2.15928	1.85125	2.2818	1.82014	1.62791	1.71664
Blood type	1	1	2	1.37981	1.43098	1.53956	1.66828	1.25219	1.16909	1.35349	1.31074	1.13804	1.21115	1.08688	1.32568	1.44513	1.37503	1.62571	1.47216	1.49938	1.62454	1.45013	1.2535	1.32583	1.33582	1.84231	1.22119	1.12667	1.39538	1.26631	1.32934	1.2028	1.46423	1.20679	1.24854	1.44876	1.26157	1.25562	1.66647	1.61078	1.60047	1.37137	1.31635	2.68699	4.43867	1.97432	1.61601	1.41804	1.41736
Meningitis	1	1	2	1.8441	1.61228	1.6435	1.4374	1.43752	1.71061	1.87956	1.82077	1.78366	1.68078	1.50491	1.44823	1.52311	1.51523	1.4139	1.60754	1.62949	1.53691	1.73802	1.43997	1.52081	1.46999	1.31732	1.43069	1.52505	1.37173	1.45515	1.29256	1.24987	1.46977	1.39535	1.89339	1.39554	1.48345	1.38551	4.87575	2.30765	1.56517	1.57953	1.59996	1.67465	1.71051	1.73158	1.51962	1.31027	1.40606
Tramadol	1	1	2	1.68062	1.74825	1.66299	1.42995	1.13699	1.4272	1.41989	1.71109	1.86026	1.90941	1.62335	1.27555	1.63227	1.69318	1.68926	1.66394	1.85254	1.98854	1.5301	1.65234	1.63222	1.77332	1.42427	1.34383	1.56863	1.30669	1.46071	1.73392	1.52181	1.61952	1.56505	1.2211	1.05848	1.35032	1.43963	1.70769	1.35946	1.54751	1.47545	1.26284	1.37849	1.39114	1.49962	1.46292	1.63358	1.31007
Paracetamol	1	1	2	1.70677	1.3468	1.48759	1.30334	0.986727	1.1539	1.2207	1.45333	1.33501	1.44596	1.69999	1.53178	1.48152	1.36964	1.27621	1.38192	1.33829	1.40209	1.18889	1.01005	1.142	1.32416	1.09372	1.30806	1.65577	1.59641	1.56068	1.39239	1.40153	1.35885	1.2885	1.41319	1.19449	1.363	1.45045	1.30727	1.4737	1.28273	1.31627	1.20398	1.35157	1.1638	1.35398	1.24178	1.61656	1.519
Parkinson's disease	1	1	2	1.31441	1.67055	1.35767	1.16929	1.14701	1.13366	1.26156	1.74399	1.57575	1.29148	1.12868	1.60976	1.59068	1.28876	1.21796	2.33516	1.46221	1.37513	1.2422	1.13954	1.16428	1.14332	0.840949	0.960605	1.24494	1.05836	1.34407	1.30307	1.11913	1.45868	1.08108	0.946697	1.14127	1.55953	1.27726	1.41915	1.19381	1.54163	1.25505	1.49294	1.27618	1.78629	1.37555	1.84849	1.61656	1.44559
Lyme disease	1	1	2	3.76014	3.26988	3.06613	3.00886	2.49937	2.57604	2.69166	2.62696	5.81058	4.19576	2.87048	4.11073	3.04621	3.05743	3.2885	2.68487	2.91202	2.66936	2.36712	2.40858	2.36756	2.58415	1.81801	2.08472	2.05415	2.8617	2.58817	2.23308	1.94017	2.2518	2.08045	1.90025	2.01053	2.80842	2.26768	2.07867	2.00491	2.37129	1.94686	1.61601	2.15928	2.02988	2.22246	2.132	2.0363	1.80134
Cannabis	1	1	2	1.02668	1.19788	1.01338	1.07991	1.18207	1.17415	1.10322	1.25041	1.15993	1.24204	1.64426	1.26998	1.34636	1.27258	1.43508	1.30295	1.63569	1.45602	1.37549	1.40371	1.16985	1.21332	1.04025	1.08835	1.62465	1.43085	1.43294	1.29781	1.22372	1.18136	1.20679	1.20052	1.44285	1.13478	1.39633	1.50159	1.31947	1.42395	1.51831	1.37521	1.48619	1.30454	1.35398	1.2758	1.32728	1.38348
Cocaine	1	1	2	1.17709	1.1396	1.05236	1.31824	1.46757	1.18427	1.06747	1.10234	1.60858	2.21838	2.50819	1.94396	1.33597	1.34268	1.26562	1.19014	1.22057	1.59083	1.38082	1.29493	1.3704	1.22499	0.758312	0.735783	1.20759	1.37173	1.06637	0.993064	1.03023	0.998336	1.12508	1.09762	0.922476	0.957271	1.05537	1.17183	1.41086	1.53575	1.32852	1.40197	1.52388	1.69427	1.44028	1.24745	1.52014	1.519
Multiple sclerosis	1	1	2	1.80487	2.01373	1.76043	1.49698	1.32732	1.77641	1.58844	1.72206	1.53198	1.44596	1.50491	1.54292	1.79862	1.54219	1.56217	1.48909	1.55514	1.47624	1.37016	1.46069	1.44282	1.74999	1.27358	1.12411	1.38189	1.31851	1.46071	1.53426	1.63163	1.43095	1.55248	1.31714	1.2004	1.41372	1.36386	1.48981	1.3823	1.3298	3.48965	1.61601	1.77158	1.39114	1.46726	1.57632	1.57119	1.85217
Down syndrome	1	1	2	0.941669	1.10075	1.19527	1.28845	0.846481	0.931221	0.898922	1.05298	1.14351	0.945437	0.954504	0.802094	0.868119	0.938258	0.81021	0.755824	0.848823	0.808898	0.709069	0.694085	0.807754	0.822493	0.802061	0.786879	0.852786	0.626737	0.710914	0.704077	0.779207	0.809762	0.804525	0.692872	0.650464	1.03335	0.800996	0.818514	0.793968	0.659017	0.722419	0.770548	0.759248	0.709105	0.728234	1.00363	0.958593	0.897849
Pneumonia	1	1	2	1.05938	1.12665	1.07834	0.990541	1.04683	1.17415	1.07769	1.06395	1.05597	1.06902	0.856964	1.00819	1.18522	0.96522	1.01673	0.958881	1.07187	1.03809	0.938316	1.32083	1.10857	1.11416	0.836088	0.740892	0.946156	0.981494	1.24965	1.06662	0.98839	1.04271	1.21936	1.07018	0.98161	1.09674	1.19067	1.21305	1.18238	1.1827	0.875474	1.0488	1.2008	1.11508	1.03032	1.1227	1.08905	0.937376
Sigmund Freud	1	1	2	0.889354	1.0101	0.766532	0.759663	1.04683	0.784453	1.04193	1.0091	0.760519	0.72916	0.780325	0.935777	0.930499	0.814236	0.820801	0.564048	0.762082	1.07853	0.900997	0.875376	0.763189	0.915826	0.850671	0.720454	1.02085	0.90463	0.944182	2.58512	1.38061	0.88741	0.942803	0.939837	1.09988	0.97629	0.990421	1.05995	1.26806	1.1474	1.35301	1.10766	0.996177	1.02306	0.987162	0.924246	0.918888	0.847027
Diazepam	2	1	2	0.961287	1.1396	1.16279	0.975646	1.0268	1.0375	1.13387	1.24493	1.08333	1.34709	1.04508	1.05832	1.29438	1.15934	1.28151	1.19014	1.40644	1.34142	1.11425	1.26904	1.39825	1.14916	1.12775	1.10878	1.14535	1.18843	1.42183	1.61307	1.344	1.10926	1.23193	1.3926	1.02892	1.07138	1.36386	1.57814	1.26235	1.24154	1.22444	1.07021	1.31388	1.18004	1.12202	1.49127	1.31594	1.20278
Dopamine	1	1	2	1.45174	1.17198	1.44212	1.281	1.16203	1.11342	1.13387	1.03653	1.1271	0.865105	1.08688	0.885646	1.21641	1.14317	1.13323	0.95324	1.01611	1.01112	1.00762	0.973791	1.13086	0.944992	0.836088	0.848194	0.840336	0.999231	1.09414	1.05086	0.909947	1.22019	1.30735	1.12506	0.869257	0.893876	1.23397	0.924508	1.10242	1.01206	1.00404	0.925728	0.963868	1.10425	1.03571	1.44024	1.21384	1.19148
Obsessive compulsive disorder	1	1	2	1.43212	1.92955	1.35767	1.25121	1.44252	1.49299	1.44543	1.33268	1.54292	1.55719	1.65122	1.36467	1.67386	1.43974	1.2868	1.43832	1.46221	1.53691	1.43946	1.31047	1.79377	2.11748	1.54093	1.49711	2.60815	1.78561	1.73841	1.55528	1.77283	1.66389	1.67819	1.41319	1.46059	1.50881	1.49916	1.47804	1.51368	1.57693	1.20607	1.61066	1.76619	1.57519	1.54817	1.63302	2.27453	1.7957
HIV/AIDS	1	1	2	1.27518	1.79358	1.32519	0.916065	1.15702	0.966648	0.960212	1.30525	1.59217	1.00105	0.961471	1.07503	1.02407	1.70936	1.23385	0.94196	0.774473	0.923492	0.863678	0.953072	1.40382	0.863326	0.879837	0.715344	0.995954	1.15296	0.994168	0.982556	0.98839	1.00943	1.06223	0.987858	1.31276	0.893876	1.14737	0.842068	0.805392	0.829656	0.857108	0.931079	0.910021	0.725344	0.72284	0.918576	1.08338	0.914789
Ketamine	2	1	2	0.817421	0.641026	0.747044	0.819245	0.801402	0.764209	0.684407	0.603269	0.815232	1.26676	1.07991	1.21985	0.774549	0.684821	0.831392	0.727621	0.960347	1.32794	2.3991	1.19134	1.0473	1.09666	0.806922	0.77155	0.971055	1.00514	0.933074	0.977301	0.732141	0.837493	0.779384	1.12506	1.09988	1.14112	1.01207	0.700742	0.748272	0.847308	0.979552	1.02205	1.00156	1.00141	1.01953	0.907235	0.84515	0.835733
Lobotomy	2	1	2	1.21632	0.964776	0.935429	0.849036	1.02179	1.3108	1.88467	1.01459	0.930131	0.828029	0.961471	1.06946	0.98768	0.949043	0.81021	1.10553	1.31351	1.05831	1.21555	0.942712	0.830037	0.892493	0.923585	0.827755	1.23872	0.981494	0.949736	0.898487	0.7426	1.03716	1.12508	1.41319	1.17675	1.0587	1.30432	1.09528	0.925344	0.829656	0.820375	1.25214	1.03925	1.02306	0.949401	0.844863	0.952921	0.863967
Gout	1	1	2	1.46482	1.1137	1.18228	1.37782	1.13699	1.36647	1.38924	1.55753	1.3952	1.33473	1.42131	1.36467	1.44513	1.38582	1.08028	0.970162	1.14622	1.40209	1.07693	1.02559	1.34254	1.23666	1.09858	0.965715	1.14535	1.24756	1.14413	1.219	1.42767	0.937327	1.11251	1.07704	1.21814	1.02067	0.96336	1.23071	1.09099	1.00618	0.967307	1.03275	1.05541	0.893147	1.06268	1.04899	0.981282	0.993845
Influenza	2	2	1	0.268114	0.3108	0.240353	0.268116	0.270473	0.222683	0.331988	0.329056	0.300925	0.228635	0.278687	0.245084	0.233924	0.248045	0.185342	0.298945	0.291202	0.202224	0.266567	0.336683	0.284107	0.297498	0.174995	0.107302	0.168067	0.212854	0.233269	0.246953	0.282397	0.221852	0.289126	0.301845	0.218793	0.28528	0.270607	0.194323	0.2856	0.235363	0.30611	0.165882	0.20462	0.405976	0.275111	0.453618	0.374362	0.30493
Methamphetamine	2	1	2	0.791263	0.660451	0.799013	0.774559	0.671175	0.855306	0.980643	1.56301	1.07239	0.91454	1.01024	1.05275	0.909705	0.674036	0.693709	0.930679	0.954151	1.01112	1.15157	1.04113	0.835608	0.85166	0.627066	0.873742	0.877684	1.14705	1.01083	0.824926	0.826273	0.854132	0.955374	0.905536	0.922476	0.824141	1.06078	0.953951	1.78214	0.970874	0.869352	1.3217	1.03387	0.725344	1.11123	0.929916	0.952921	1.12372
Amphetamine	2	1	2	1.00706	0.841751	0.993894	1.05012	0.861508	0.850245	1.03172	1.01459	1.0888	1.16171	1.28196	1.19757	1.01887	0.976004	1.08028	1.02093	1.24535	1.40883	1.35416	1.14472	1.21442	1.21332	0.787478	0.991263	1.20759	1.43676	1.06637	1.15069	0.915176	1.02607	1.01194	1.04274	0.82195	0.849499	1.00124	0.91862	1.07386	0.882613	1.16322	1.0381	1.35695	0.974342	1.03032	0.822182	0.941577	0.880908
Amyotrophic lateral sclerosis	1	1	2	1.37981	1.30795	1.25374	1.10226	1.28725	1.3108	1.14919	1.22847	1.15446	1.11228	1.12868	1.18643	1.43993	1.6069	1.50921	1.49473	1.64188	1.22009	3.87589	2.7608	1.9219	1.46999	1.084	1.15988	1.10177	1.3126	1.63843	2.18054	1.9088	1.30338	1.2005	1.52295	1.0644	1.699	1.47751	1.40737	1.35374	1.88879	2.30807	2.83069	2.7516	1.78088	1.75855	1.67839	1.45774	1.77876
Intersex	2	1	2	0.496992	1.3468	0.461219	2.42794	13.3434	1.20958	0.526074	0.455194	0.454123	0.321325	0.369261	0.440038	0.358684	0.366676	0.264774	0.208698	0.173482	0.390967	0.618436	0.419559	1.24784	0.256665	0.29652	0.475193	0.684718	0.532135	0.555401	1.24527	3.13252	1.33666	1.53363	7.25801	12.0336	1.34398	0.768523	0.777294	0.82824	0.741395	0.489776	0.631421	0.463088	0.806539	0.528644	0.572692	0.425411	0.51951
Huntington's disease	1	1	2	0.71933	0.861176	0.617124	0.476652	0.560982	0.774331	0.852955	0.564879	0.492422	0.655008	0.452867	0.56815	0.686178	0.722567	0.550731	0.518924	0.477076	0.586451	0.463827	0.626748	0.668486	0.688328	0.418044	0.536508	0.529101	0.549873	0.577617	0.583228	1.10344	0.820854	0.571967	0.55567	0.455325	1.74971	0.833469	0.983394	0.679728	0.623713	0.66732	0.973887	0.81848	0.600844	0.701262	0.708778	0.635281	1.30442
Virus	2	2	1	0.588543	0.647501	0.591139	0.357489	0.380666	0.541525	0.485214	0.581332	0.459594	0.45727	0.466801	0.501309	0.452253	0.44756	0.476594	0.411755	0.501859	0.350522	0.346537	0.429918	0.467941	0.44333	0.301381	0.347453	0.392157	0.413883	0.344349	0.499159	0.580483	0.549085	0.553111	0.411607	0.354799	0.431089	0.535801	0.45931	0.462672	0.517799	0.336721	0.449486	0.436164	0.508823	0.43694	0.306192	0.561543	0.355751
Shingles	2	1	2	0.961287	0.848226	1.17578	1.22142	0.886551	1.11342	1.07769	1.0804	1.09427	0.840388	1.14262	0.868936	1.15922	1.1216	0.984961	4.42777	1.52416	1.26053	1.11425	1.03077	1.12529	0.915826	0.879837	0.740892	1.01463	1.16478	1.26631	0.887978	0.878569	0.898502	1.04965	1.05646	1.05257	1.24255	1.18526	1.11294	1.14811	0.959106	0.91833	0.893622	0.947714	1.18004	0.976373	1.25879	1.06069	1.02773
Bed bug	1	2	2	1.02014	1.56695	1.18228	1.4523	1.40245	1.49805	1.3586	1.3601	1.23106	1.2544	1.28196	1.34239	2.04814	1.50984	1.18089	1.37628	1.30112	1.69194	1.57275	1.31047	1.49295	1.39416	1.37566	1.26207	1.54995	1.4072	1.39406	1.33985	1.44336	1.26456	2.43243	1.75619	1.69121	1.85115	1.73188	1.72536	1.69646	1.90056	1.76319	1.92102	1.64773	1.82419	1.56975	1.8655	1.82076	1.80699
Suicide	2	1	2	0.647397	0.718726	0.805509	0.886274	0.806411	0.931221	0.725267	0.932324	0.809761	1.58191	1.04508	0.807664	0.743359	0.927474	0.879051	0.755824	0.842627	0.963937	1.11958	0.818398	0.679628	0.828326	0.593039	0.50585	0.840336	0.780465	0.821994	0.64628	0.894258	0.721021	0.848523	0.802634	0.626811	0.805122	0.81182	0.853845	0.753984	0.688438	0.997918	0.791952	0.748479	0.73617	0.620347	0.640735	0.913216	0.920436
Psoriasis	2	1	2	1.47136	1.25615	1.22126	1.25121	1.12697	1.23488	1.11855	1.1846	1.34595	1.19261	1.07991	1.192	1.38795	1.13238	1.03262	1.05477	0.960347	1.11898	0.847684	0.885735	0.974876	1.06166	0.811783	0.791988	0.883909	1.11157	1.06082	1.06137	1.0616	0.876317	1.06223	0.836935	0.78647	1.14112	0.914651	1.41915	1.11384	1.07679	0.844863	0.920377	1.27618	1.08802	1.03032	1.17941	0.913216	0.801852
Sleep paralysis	1	2	2	1.30787	1.04248	0.922437	1.1395	1.35738	1.60433	1.47096	1.57947	1.14899	1.24204	1.46311	1.65989	1.57509	1.36425	1.51981	1.31987	1.23296	1.48972	1.24753	1.49694	2.07231	1.72665	1.28816	1.20076	1.36321	1.27121	2.30492	2.03342	1.57933	1.23128	1.36392	1.51609	1.30093	1.43274	1.62905	1.38971	1.19381	1.20035	1.13261	1.36986	1.48619	1.83501	1.74776	1.92787	1.74135	1.53594
Alzheimer's disease	1	2	2	1.00052	1.14608	1.01988	1.04268	0.841473	0.880611	0.96532	1.43688	1.36237	1.63134	1.3795	1.51507	1.26839	1.34807	0.947892	0.908117	0.94176	1.29424	0.938316	2.17031	1.60437	1.93082	1.33191	1.20587	1.33209	1.18843	1.30519	0.993064	1.09821	1.06489	1.00566	1.39946	0.83969	0.868518	0.968772	0.995171	0.868224	1.02383	0.991796	0.856164	0.936945	0.95269	1.10044	0.997959	1.06069	1.03902
Fentanyl	2	1	2	0.235417	0.304325	0.272834	0.268116	0.190333	0.227744	0.321773	0.356477	0.191498	0.315146	0.243851	0.194953	0.311899	0.334322	0.243592	0.298945	0.266419	0.316818	0.250573	0.357402	0.211687	0.221665	0.24791	0.281028	0.242764	0.24833	0.283255	0.294241	0.313775	0.310593	0.339409	0.246964	0.201053	0.355015	0.33014	0.547639	2.29051	1.25331	0.36121	0.251498	0.328469	0.368085	0.345237	0.328873	0.36869	0.350104
Sepsis	2	1	2	0.797803	1.15255	0.980902	0.93096	0.796394	0.840123	0.893815	0.806186	0.749576	0.766236	0.836062	0.824375	0.717368	0.760313	0.757255	0.744543	0.935564	0.674082	0.677081	0.719983	0.701911	0.624161	0.636788	0.689796	0.815437	0.703601	1.16634	0.788146	0.700764	0.643372	0.779384	0.672292	0.656378	0.83682	0.800996	1.10117	0.719712	0.800235	0.728542	0.711687	0.753864	0.860669	0.863092	0.788161	0.890528	0.886555
Dengue fever	2	2	2	1.37327	1.28205	1.52007	1.45975	1.01678	0.921099	1.05726	1.09685	1.15993	1.2544	1.63729	1.40924	1.09165	1.29954	1.37153	1.10553	1.36927	1.41557	1.86597	1.5332	1.66007	1.71499	1.23955	1.47667	1.89854	1.56684	1.54402	1.25578	1.23418	1.27011	1.36392	1.53667	1.36597	1.74338	1.6507	1.73124	1.61078	1.51221	2.22848	4.70355	2.55237	1.94868	1.79631	1.4856	1.62223	1.21407
Attention deficit hyperactivity disorder	1	2	2	1.22286	1.35328	1.637	1.20652	1.19209	1.23488	1.28709	1.41494	1.1654	1.39653	1.15655	1.23099	1.20081	1.42356	1.48803	1.34243	1.19579	1.22009	1.12491	1.32601	1.13643	1.45832	1.10344	1.0628	1.13912	1.3126	1.19967	1.04561	1.08252	1.1259	1.15651	1.13878	0.845603	1.22353	1.28268	1.2896	1.13098	1.0356	1.03465	1.10231	1.0931	1.31536	1.18675	1.01497	1.11741	1.10678
Benzodiazepine	2	2	2	1.24902	1.2691	0.96791	0.953303	0.721262	0.880611	1.04193	1.00362	0.875417	0.945437	0.863931	0.712973	0.935697	0.943651	0.905528	0.95324	0.947955	0.916751	0.964973	0.854657	1.09743	0.974159	0.777756	0.756221	0.883909	1.00514	1.21633	1.00357	0.951783	1.03716	0.961659	0.809494	0.869257	0.957271	1.2935	0.936285	0.873936	0.912033	0.80813	0.813356	0.888482	1.14215	0.917035	0.833522	0.879183	0.84138
Body mass index	1	2	2	1.58253	1.1914	0.974406	1.17673	1.05184	1.0375	1.10322	1.29429	1.15446	1.05049	1.08688	1.04161	1.20081	1.24023	1.12264	1.19578	1.14622	1.1729	1.12491	1.53838	1.44839	1.33582	0.89442	2.90736	1.54373	1.47224	1.37184	1.1612	1.36492	1.35885	1.19422	1.10448	1.07031	1.56587	1.25562	1.38382	1.21666	1.17682	0.906085	1.09696	1.02849	1.24499	1.30543	1.23044	1.13443	1.25925
Heart	2	2	2	0.922051	0.699301	0.695076	0.819245	0.581017	0.713599	0.806987	0.877482	0.84806	0.809491	0.647948	0.462318	0.769351	0.771097	0.725482	0.580969	0.644362	0.620155	0.639761	0.844297	0.545931	0.682494	0.490959	0.429206	0.709617	0.644475	0.78867	0.730349	0.711223	0.637826	0.691389	0.466488	0.549938	0.722708	0.649456	0.577082	0.696864	0.494263	0.465287	0.524401	0.61386	0.514236	0.544827	0.646405	0.657969	0.491276
Coronavirus	2	2	1	0.0523149	0.110075	0.0909445	0.0595814	0.0450789	0.0354269	0.0408601	0.208402	0.0930131	0.0308966	0.0278687	0.0334206	0.0467848	0.0431383	0.0582504	0.0338429	0.0495663	0.0674082	0.0373194	0.0258987	0.0501365	0.040833	0.0923585	0.0562056	0.0311236	0.0177378	0.0555401	0.0840689	0.0522958	0.0831947	0.087995	0.054881	0.0650464	0.0380373	0.0541213	0.0471087	0.039984	0.0353045	0.0979552	0.0481592	0.0376932	0.0270651	0.032366	0.051032	0.0340329	0.124231
Black Death	2	2	2	0.287732	0.3367	0.370274	0.29046	0.295517	0.318842	0.316666	0.301634	0.218854	0.420194	0.383195	0.362056	0.613401	0.253438	0.254183	0.332788	0.35316	0.41119	0.469158	0.295245	0.334243	0.419997	0.320824	0.265699	0.348584	0.331106	0.266593	0.430853	1.88788	0.493622	0.477687	0.452768	0.733251	0.386712	0.476268	0.347427	0.388416	0.494263	0.489776	0.556507	0.393086	0.438454	0.83612	0.901565	0.442428	0.965611
Alprazolam	2	2	2	0.444677	0.4144	0.532675	0.41707	0.44578	0.495977	0.556719	0.658111	0.552607	0.655008	0.620079	0.56815	0.540625	0.711782	0.476594	0.524564	0.619579	0.862824	0.607773	0.657827	0.529218	0.705827	0.510402	0.577385	0.653595	0.538048	0.766454	0.788146	0.700764	0.604548	0.571967	0.637991	0.514458	0.646634	0.768523	0.653633	0.77112	0.694322	0.814252	0.684932	0.700016	0.947277	0.679685	0.992289	0.822462	0.880908
Oxycodone	2	1	2	1.1967	0.537426	0.357282	0.387279	0.315552	0.30872	0.367741	0.455194	0.476008	0.346042	0.313523	0.384337	0.561418	0.539229	0.397162	0.400474	0.433705	0.397708	0.410513	0.357402	0.401092	0.367497	0.306241	0.362782	0.348584	0.313368	0.416551	0.441362	0.397448	0.338325	0.44626	0.480209	0.342972	0.2726	0.389674	0.323872	0.388416	0.423654	0.312232	0.288955	0.344623	0.384324	0.366814	0.413926	0.402723	0.400926
Psychopathy	2	2	2	0.274653	0.3108	0.441731	0.297907	0.320561	0.278354	0.480106	0.378414	0.415823	0.290428	0.250819	0.384337	0.384675	0.388245	0.423639	0.338429	0.303594	0.458375	0.458495	0.279706	0.295248	0.437496	0.311102	0.306576	0.323685	0.301543	0.394335	0.325767	0.319004	0.321686	0.402263	0.356726	0.289752	0.583238	0.541213	0.435756	0.39984	0.335393	0.336721	0.353168	0.430779	0.497997	0.39918	0.300522	0.521838	0.395279
Leprosy	2	2	2	0.595082	0.498575	0.75354	0.744768	0.626096	0.678172	0.551611	0.559395	0.476008	0.815671	0.682784	0.651702	0.712169	0.625506	0.582504	0.569688	0.619579	0.701045	0.751719	0.569771	0.506936	0.583328	0.627066	0.730673	0.672269	0.54396	0.549847	0.656789	0.606631	0.665557	0.666248	1.73561	1.07622	1.43908	0.828057	1.17183	0.8568	1.18858	1.29791	1.61066	0.81848	0.833604	0.890064	1.11136	0.640953	0.615506
Anemia	2	2	2	1.15093	1.57343	1.63051	1.02778	0.671175	1.25512	1.45053	1.51914	1.37331	1.56337	0.863931	1.09731	1.2268	1.48288	1.26033	1.26911	1.36307	1.10549	0.821027	1.32601	1.35926	1.34749	1.24441	1.02703	0.983505	1.01697	1.36073	1.39239	1.39107	1.41986	1.30107	0.898676	0.869257	1.14112	1.36927	1.2896	1.23379	1.39453	0.985674	0.824058	1.38388	1.35867	1.60211	1.39487	1.29892	1.03337
Dissociative identity disorder	2	2	2	0.562386	0.815851	0.786021	0.856483	0.555973	0.784453	0.766127	0.959746	0.755047	0.815671	0.745489	0.724113	0.883714	0.70639	0.873756	0.70506	0.743494	0.714526	0.671749	0.719983	0.746477	1.00332	0.699981	0.77155	0.995954	0.804115	0.73313	0.793401	0.904717	0.870771	0.754243	0.768334	0.727337	0.691011	0.719814	0.618302	0.793968	0.682554	0.636709	0.540454	0.780787	0.887734	0.685079	0.78249	0.794101	0.784912
Leukemia	2	2	2	1.32749	1.35975	1.39015	1.20652	0.951665	1.28043	1.39946	1.23396	1.19276	1.34709	1.18442	1.14187	1.32037	2.24319	1.44037	1.41012	1.56134	1.2875	1.05561	1.10846	1.15314	1.16666	0.909003	1.00659	1.01463	1.09383	1.10525	1.22951	1.10867	0.976151	1.33878	1.06332	0.99935	1.28059	1.02289	1.36615	1.17096	1.15328	1.00404	1.10766	1.06079	1.21251	1.26767	1.08301	1.19115	1.13502
Penicillin	2	2	2	0.889354	0.718726	0.584643	0.677739	0.510894	0.652867	0.541396	0.559395	0.612792	0.63647	0.745489	0.640561	0.582211	0.722567	0.471298	0.800948	0.669145	0.620155	0.51714	0.559412	0.646204	0.787493	0.534707	0.664248	0.516651	0.620824	0.599833	0.630517	0.695534	0.593455	0.678818	0.54195	0.591331	0.627615	0.622395	0.559416	0.662592	0.664901	0.50202	0.47089	0.630015	0.617083	0.695868	1.06033	0.947249	0.813146
Cancer	2	2	2	1.05284	1.08133	1.05885	0.945855	0.711245	0.81988	0.934675	1.03653	1.14351	1.58809	0.8918	0.958057	1.21121	1.19709	0.916119	1.1563	1.3197	0.754971	0.95431	0.854657	0.757618	0.76416	0.685398	0.791988	0.715842	0.910542	0.84421	0.956284	0.98839	0.920688	1.12508	0.55567	0.833777	0.748066	0.800996	1.00695	1.10242	0.806119	0.716297	0.877568	0.823865	0.887734	0.841515	0.873214	0.918888	0.711503
Malaria	2	2	2	1.05938	1.22378	1.06535	1.34058	1.21713	1.07293	1.54247	1.29429	1.0122	1.16789	1.08688	1.34239	1.20081	1.17552	1.13853	1.09425	1.18959	1.20661	1.07693	1.47105	1.33697	1.62749	1.57982	4.79792	3.09368	1.83291	1.61066	1.25053	1.13482	1.29784	1.18165	1.27598	1.29502	1.43908	1.34221	1.34849	1.41086	1.37688	1.1571	1.68022	1.25464	1.39656	1.37016	1.12837	1.24787	1.24795
Syphilis	2	2	2	0.915511	0.783476	0.68858	1.05757	0.596043	0.556708	0.878492	0.784249	0.897303	0.648829	0.961471	0.818805	0.712169	0.922081	0.767846	0.755824	0.799257	0.977418	0.863678	0.813219	0.846749	0.78166	0.729146	0.720454	0.746965	1.85065	1.4496	0.704077	1.14528	0.837493	0.87995	0.932977	0.904737	0.963611	1.14196	0.859734	0.719712	0.770815	0.820375	0.770548	0.834635	0.855256	0.846909	1.10002	0.935905	2.55237
Coronavirus disease 2019	2	2	1	0	0	0	0	0	0	0	0	0	0	0	0	0	0	0	0	0	0	0	0	0	0	0	0	0	0	0	0	0	0	0	0	0	0	0	0	0	0	0	0	0	0	0	0	0	0
Smallpox	2	2	2	0.529689	0.615126	0.370274	1.6087	0.751315	0.561769	0.515859	0.482615	0.44318	0.54996	0.640981	0.55144	0.49384	0.409814	1.31328	0.998364	0.687732	0.599933	0.549128	0.383301	0.512506	0.594995	0.476376	2.31465	0.715842	1.23574	0.605387	0.64628	0.580483	0.493622	0.773099	0.507649	0.674117	0.469126	0.357201	0.447533	0.48552	0.582524	0.41631	0.508348	0.360778	0.579192	0.490884	0.612384	0.584231	0.564685
Measles	2	2	2	0.680094	0.621601	0.610628	0.774559	0.606061	0.571891	0.745697	0.548426	0.579964	0.475808	0.592211	0.56815	0.49384	0.900512	0.534844	0.462519	0.421314	0.586451	0.746388	0.476536	0.484653	0.454996	0.330546	0.526289	0.473078	0.449358	0.566509	0.367802	0.381759	0.399334	0.339409	0.363586	0.561765	0.304298	0.432971	0.447533	0.359856	0.470727	0.30611	0.385274	0.360778	0.465519	0.792966	0.52733	0.538854	0.463041
Heroin	2	2	2	0.941669	0.861176	0.980902	0.938408	0.736289	0.941343	0.847847	0.828123	1.31313	0.963975	1.17049	1.14187	0.982482	0.808843	0.757255	0.744543	0.855019	0.903269	0.815695	0.906454	1.00273	0.921659	21.5633	13.1726	0.734516	0.79229	0.644265	0.598991	0.62232	0.626733	1.00566	0.686012	0.620898	0.507164	0.800996	0.736073	1.03958	0.776699	0.820375	0.979238	0.775403	0.622496	0.72284	0.708778	0.76574	0.976904
Narcissistic personality disorder	2	2	2	1.14439	1.12018	1.3122	1.25866	1.09692	1.20958	1.28199	1.29429	1.29124	1.18025	1.18442	1.18643	0.992878	1.11081	1.12264	1.16758	1.14002	1.18638	1.19422	1.28975	1.15314	1.17249	0.870115	0.991263	1.12667	1.25939	1.29964	1.10866	1.06683	1.07598	0.97423	1.07018	0.745077	1.28059	1.62905	1.29549	0.879648	0.817888	0.850986	0.754495	0.861558	1.07178	0.873881	0.805171	0.873511	0.886555
Pandemic	2	2	1	0.117709	0.16835	0.129921	0.32025	0.145254	0.0961587	0.132795	0.202918	0.125841	0.148304	0.076639	0.0779814	0.166346	0.134807	0.116501	0.0958881	0.185874	0.148298	0.143946	0.0776961	0.128127	0.128332	0.10208	0.112411	0.087146	0.106427	0.116634	0.120849	0.193494	0.14975	0.182275	0.130342	0.165573	0.13947	0.135303	0.12366	0.11424	0.12945	0.146933	0.123074	0.150773	0.0974342	0.215773	0.187117	0.170164	0.30493
Lymphoma	2	2	2	0.51661	0.524476	0.519683	0.551128	0.48585	0.501038	0.439246	0.614237	0.579964	0.500525	0.431965	0.495739	0.519832	0.479914	0.450117	0.530205	0.458488	0.343782	0.399851	0.429918	0.356526	0.606662	0.3986	0.38322	0.354809	0.40797	0.566509	0.478142	0.538647	0.504714	0.52797	0.507649	1.67347	0.488145	0.503328	0.465198	0.479808	0.500147	0.318354	0.379923	0.40924	0.44928	0.474701	0.50465	0.538854	0.457395
HIV	2	2	2	0.595082	0.783476	0.636612	0.61071	0.480841	0.415001	0.694622	0.66908	0.574493	0.451091	0.501637	0.640561	0.49384	0.711782	0.672527	0.518924	0.532838	0.559488	0.367863	0.512794	1.02501	0.647495	0.422905	0.413878	0.410831	0.591261	0.649819	0.740858	0.528187	0.449251	0.647392	0.596831	0.620898	0.627615	0.595335	0.506419	0.62832	0.506031	0.606098	0.385274	0.565398	0.600844	0.528644	0.52733	0.68633	0.553391
Cystic fibrosis	2	2	2	0.791263	0.861176	0.948421	0.595814	1.32732	0.733843	0.837632	0.822639	0.809761	0.766236	0.66885	0.462318	0.483443	0.452952	0.593095	0.524564	0.5886	0.444894	0.506478	0.440278	0.484653	0.449163	0.359712	0.536508	0.510426	0.38432	0.311025	0.436108	0.413137	0.410427	0.364551	0.473348	0.354799	0.450108	0.470856	0.671299	0.576912	0.582524	0.453043	0.444135	0.662323	0.73617	0.976373	0.663416	0.754396	0.666328
heart attack	2	2	2	0.634319	0.692826	0.558659	0.655396	0.515903	0.652867	0.628224	0.575847	0.612792	0.624112	0.675817	0.434468	0.644591	0.668644	0.582504	0.693779	0.5886	0.559488	0.623767	0.59049	0.718623	0.688328	0.544429	0.459864	0.616246	0.638562	0.616495	0.6095	0.590942	0.621187	0.955374	0.57625	0.644551	0.519843	0.681929	0.606525	0.582624	0.611945	0.544876	0.567209	0.570782	0.568366	0.539433	0.453618	0.640953	0.542097
Guillain Barr syndrome	2	2	2	0.457756	0.770526	0.786021	0.558576	0.540947	0.592135	0.587364	0.537457	0.716748	0.630291	0.452867	0.484599	0.545823	0.614721	0.59839	0.338429	0.384139	0.519043	0.549128	0.663006	0.579355	0.419997	0.408322	0.418987	0.441955	0.331106	0.483199	0.451871	0.418366	0.432612	0.515399	0.226384	0.224706	0.488145	0.55745	0.54175	0.491232	0.670786	0.550998	0.508348	0.753864	0.671214	0.663502	0.657746	0.516166	0.463041
Lorazepam	2	2	2	0.418519	0.40145	0.539171	0.409622	0.385675	0.480794	0.474999	0.444225	0.612792	0.667367	0.606145	0.590431	0.592608	0.56619	0.545435	0.445598	0.557621	0.465116	0.442501	0.549052	0.590496	0.589162	0.481237	0.490522	0.585123	0.467096	0.566509	0.37831	0.402678	0.621187	0.439975	0.589971	0.408018	0.386712	0.443795	0.577082	0.662592	0.623713	0.618342	0.684932	0.560013	0.698279	0.485489	0.623724	0.52751	0.711503
Polycystic ovary syndrome	2	2	2	0.765106	0.757576	0.948421	0.759663	0.44578	0.592135	0.852955	0.817155	0.826175	0.698264	0.564342	0.479029	0.639393	0.841197	0.720186	0.767105	0.600991	0.532524	0.511809	0.704444	0.579355	0.775827	0.641649	0.740892	0.510426	0.502572	0.722022	0.651534	0.643238	0.748752	0.471402	0.480209	0.366625	0.817801	0.638632	0.912731	1.9992	1.31803	0.704053	0.497646	1.09849	0.876908	0.72284	0.77115	0.743052	0.6268
Lysergic acid diethylamide	2	2	2	0.6147	0.595701	0.565155	0.923512	0.661157	0.683233	0.618009	0.575847	0.749576	0.91454	0.794259	1.0249	0.98768	0.690213	0.894938	0.738902	0.799257	0.768453	1.26886	0.973791	1.62108	1.02082	0.627066	0.715344	0.846561	0.922367	0.849764	1.18222	0.794896	0.682196	0.609679	0.967277	0.94613	0.754406	0.681929	0.50053	0.68544	0.647249	0.795886	0.840111	0.796941	0.692866	0.814543	0.793831	0.794101	0.988198
Trypophobia	2	2	2	0.555846	0.608651	1.48759	0.960751	1.7731	0.754087	0.694622	1.34913	0.782404	0.840388	2.43851	1.46494	0.946093	1.38582	0.847278	0.95324	0.687732	0.572969	1.01296	0.98415	0.690769	0.950825	0.544429	0.464974	0.597572	0.419795	0.73313	0.714586	0.36607	1.00943	1.0748	0.57625	0.455325	0.488145	0.438383	0.453421	0.51408	0.470727	0.318354	0.433433	0.527704	0.55754	0.345237	0.572692	0.516166	0.570331
Rape	2	2	2	0.477374	0.563326	0.610628	0.692634	0.540947	0.673111	0.618009	0.696501	0.448651	0.395477	0.578276	0.523589	0.530228	0.44756	0.460707	0.552767	0.458488	0.444894	0.394519	0.460997	0.651774	0.618328	0.388878	0.470083	0.653595	0.626737	0.605387	0.514922	0.810585	0.660011	0.609679	0.452768	0.437585	0.551541	0.568274	0.677188	0.548352	0.629597	0.544876	0.604666	0.495396	0.525062	0.744417	0.640735	0.697674	0.73409
Marfan syndrome	2	2	2	0.640858	0.679876	0.474211	0.454308	0.591034	0.480794	0.500536	0.542942	0.629206	0.512884	0.452867	0.384337	0.49384	0.431383	0.455412	0.445598	0.47088	0.519043	0.447833	0.404019	0.350955	0.554162	0.388878	0.546727	1.26984	0.331106	0.516523	0.64628	0.575254	0.388242	0.477687	0.336146	0.289752	0.614936	0.416734	0.559416	0.474096	0.482495	0.722419	0.529752	0.576167	0.730757	0.72284	0.50465	0.425411	0.333164
Synesthesia	2	2	2	0.418519	0.498575	0.532675	0.32025	0.796394	0.556708	0.377956	0.400351	0.536193	0.828029	0.487703	0.495739	0.415865	0.350499	0.725482	0.485081	0.433705	0.438153	0.453164	0.404019	0.401092	0.414163	0.388878	0.332124	0.784314	0.496659	0.438767	0.462379	0.324234	0.371603	0.314268	0.418467	0.266099	0.2726	0.454619	0.294429	0.359856	0.311856	0.489776	0.385274	0.30693	0.308542	0.345237	0.283511	0.283607	0.474335
Zika virus	1	2	2	0	0	0	0	0	0	0	0	0	0	0	0	0	0	0	0	0	0	0	0	0	0	0	0	0	0	0	0	0	0	0	0	0	0	0	0	0	0	0	0	0	0	0	0	0	0
Hand, foot and mouth disease	2	2	2	0.300811	0.29785	0.272834	0.29046	0.295517	0.40994	0.393279	0.29615	0.235268	0.444911	0.327458	0.328636	0.374279	0.431383	0.285956	0.24254	0.303594	0.269633	0.245242	0.274526	0.239541	0.256665	0.204161	0.286138	0.205415	0.260155	0.261039	0.199664	0.235331	0.232945	0.232558	0.144063	0.159659	0.152149	0.189425	0.182546	0.1428	0.182407	0.116322	0.0856164	0.156157	0.151564	0.188801	0.147426	0.175837	0.124231
Vitiligo	2	2	2	1.36019	0.945351	0.896453	1.08736	0.89156	0.824941	0.684407	0.745859	0.656563	0.896002	0.912701	0.746393	0.769351	0.647075	0.556026	0.7107	0.656753	0.640377	0.671749	0.58531	0.679628	0.705827	0.510402	0.536508	0.597572	0.6563	0.549847	0.614754	0.61709	0.515807	0.571967	0.55567	0.579504	0.70369	0.681929	0.759628	0.725424	0.729626	0.789764	0.647474	0.72694	0.600844	0.641925	0.601043	0.555871	1.35524
COVID-19 pandemic	2	2	1	0	0	0	0	0	0	0	0	0	0	0	0	0	0	0	0	0	0	0	0	0	0	0	0	0	0	0	0	0	0	0	0	0	0	0	0	0	0	0	0	0	0	0	0	0	0
Typhoid fever	2	2	2	0.582004	0.524476	0.435235	0.387279	0.465815	0.602257	0.505644	0.564879	0.569021	0.531422	0.376228	0.395477	0.467848	0.533837	0.619572	0.46816	0.532838	0.458375	0.383857	0.39366	0.38438	0.495829	0.340268	0.475193	0.454404	0.455271	0.688698	0.730349	0.559565	0.626733	0.584538	0.445908	0.467152	0.583238	0.73605	0.736073	0.51408	0.541336	0.550998	0.502997	0.425394	0.676627	0.663502	0.567022	0.510493	0.463041
Plantar fasciitis	2	2	2	0.582004	0.556851	0.493699	0.342593	0.515903	0.652867	0.720159	0.575847	1.0888	0.617932	0.647948	0.484599	0.857722	0.711782	0.608981	0.659936	0.644362	0.572969	0.543797	0.631928	0.740906	0.705827	0.583317	0.608043	1.10177	0.6563	0.710914	0.604245	0.643238	0.565724	0.477687	0.54195	0.360712	0.570559	0.70899	0.653633	0.48552	0.588408	0.465287	0.401327	0.683862	0.719931	0.555615	0.669086	0.731707	0.547744
Female genital mutilation	2	2	2	0	0	0	0	0	0	0	0	0	0	0	0	0	0	0	0	0	0	0	0	0	0	0	0	0	0	0	0	0	0	0	0	0	0	0	0	0	0	0	0	0	0	0	0	0	0
World Health Organization	2	2	2	0.176563	0.135975	0.0974406	0.148954	0.170298	0.136647	0.209408	0.164528	0.12037	0.216276	0.076639	0.116972	0.129958	0.11863	0.142978	0.135371	0.0929368	0.0404449	0.122621	0.124314	0.100273	0.0874993	0.0923585	0.0868632	0.11827	0.266068	0.144404	0.11034	0.183035	0.138658	0.157134	0.198944	0.100526	0.13947	0.108243	0.117772	0.091392	0.217711	0.1102	0.0856164	0.258468	0.23276	0.113281	0.130415	0.124787	0.118584
Escitalopram	2	2	2	0.20272	0.161875	0.136417	0.171297	0.195342	0.172073	0.168548	0.208402	0.257154	0.222456	0.215983	0.122542	0.233924	0.210299	0.243592	0.219979	0.204461	0.195484	0.234579	0.227908	0.2284	0.204165	0.238188	0.199274	0.168067	0.183291	0.155512	0.168138	0.162117	0.188575	0.157134	0.219524	0.118266	0.13313	0.270607	0.235544	0.274176	0.0941453	0.128566	0.0695634	0.134618	0.173216	0.253533	0.164436	0.187181	0.169405
Cerebral palsy	2	2	2	0.549307	0.3367	0.240353	0.171297	0.16028	0.187256	0.306451	0.175496	0.224326	0.228635	0.229917	0.239514	0.265114	0.237261	0.206524	0.248181	0.223048	0.222447	0.229248	0.212369	0.323102	0.174999	0.204161	0.12774	0.174292	0.171466	0.183282	3.00021	3.42014	0.610094	0.370836	0.226384	0.313405	0.266261	0.281431	0.317984	0.297024	0.570756	0.214277	0.181935	0.193851	0.276064	0.302082	0.289181	0.28928	0.208933
Ketogenic diet	2	2	2	0.156945	0.174825	0.207873	0.119163	0.140245	0.177134	0.158333	0.175496	0.410352	0.234814	0.299589	0.200524	0.166346	0.32893	0.497776	1.004	0.489467	0.337041	0.27723	0.305604	0.23397	0.145832	0.223605	0.183946	0.32991	0.260155	0.311025	0.283733	0.235331	0.194121	0.219987	0.171503	0.136006	0.247242	0.221897	0.16488	0.182784	0.270668	0.177544	0.230094	0.242313	0.205694	0.16183	0.175777	0.136132	0.208933
Bubonic plague	2	2	2	0.150405	0.1036	0.149409	0.208535	0.165289	0.111342	0.112365	0.164528	0.136784	0.0741519	0.132377	0.0946917	0.140355	0.11863	0.142978	0.0846071	0.0991326	0.155039	0.0959642	0.119134	0.133697	0.122499	0.10208	0.153288	0.087146	0.153728	0.105526	0.131358	0.538647	0.221852	0.251414	0.185223	0.254272	0.13313	0.124479	0.129549	0.125664	0.476611	0.428554	0.230094	0.118464	0.156977	3.39842	2.77841	0.198525	0.722796
Project MKUltra	2	2	2	0.170024	0.148925	0.149409	0.126611	0.085149	0.131586	0.153225	0.170012	0.0820704	0.210097	0.306556	0.172673	0.145553	0.204907	0.195933	0.12409	0.0681537	0.0876306	0.138615	0.160572	0.23397	0.192498	0.179856	0.102192	0.155618	0.189204	0.233269	0.162884	0.12551	0.0942873	0.17599	0.144063	0.283839	0.120451	0.15154	0.282652	0.125664	0.123566	0.232644	0.203339	0.172312	0.16239	0.134858	0.204128	0.124787	0.19764
Gabapentin	2	2	2	0.10463	0.0841751	0.110433	0.0893722	0.105184	0.177134	0.0868277	0.131622	0.131313	0.0865105	0.0487703	0.105832	0.103966	0.129415	0.132387	0.11845	0.142503	0.0539265	0.106627	0.098415	0.0724194	0.104999	0.0680537	0.0970824	0.130719	0.0532135	0.0888642	0.126103	0.162117	0.0610094	0.138278	0.0617411	0.12418	0.120451	0.113655	0.0883288	0.097104	0.0882613	0.0857108	0.10167	0.10231	0.0920212	0.102492	0.0907235	0.136132	0.152465
Chronic traumatic encephalopathy	2	2	2	0	0	0	0	0	0	0	0	0	0	0	0	0	0	0	0	0	0	0	0	0	0	0	0	0	0	0	0	0	0	0	0	0	0	0	0	0	0	0	0	0	0	0	0	0	0
global				3810225	3819483	3670352	3556904	5068764	4380852	4488872	4566193	4029629	3819745	3627909	4650189	4533549	4326535	4198455	3844018	3741183	3910979	4829282	4275394	3965155	3842841	3868672	3817731	4144555	4383249	4394769	4348798	4294387	4058977	3818682	3720063	4404396	3614900	4548151	4152554	4066053	4153535	3845970	4562267	4192610	4522720	4492894	4285298	4791919	4484921
				2015	2015	2015	2015	2015	2015	2015	2015	2015	2015	2015	2015	2015	2015	2015	2015	2015	2015	2015	2015	2015	2015	2015	2015	2015	2015	2015	2015	2015	2015	2015	2015	2015	2015	2015	2015	2015	2015	2015	2015	2015	2015	2015	2015	2015	2015
[truncated: 1,864 more columns]

## Sheet: pl
article	cluster_2016	cluster_2017-2019	cluster_2020	2015-07-01	2015-07-02	2015-07-03	2015-07-04	2015-07-05	2015-07-06	2015-07-07	2015-07-08	2015-07-09	2015-07-10	2015-07-11	2015-07-12	2015-07-13	2015-07-14	2015-07-15	2015-07-16	2015-07-17	2015-07-18	2015-07-19	2015-07-20	2015-07-21	2015-07-22	2015-07-23	2015-07-24	2015-07-25	2015-07-26	2015-07-27	2015-07-28	2015-07-29	2015-07-30	2015-07-31	2015-08-01	2015-08-02	2015-08-03	2015-08-04	2015-08-05	2015-08-06	2015-08-07	2015-08-08	2015-08-09	2015-08-10	2015-08-11	2015-08-12	2015-08-13	2015-08-14	2015-08-15
Asperger syndrome	1	1	2	4.2246	5.86074	5.48611	4.66651	4.19998	4.53905	5.76218	7.39432	15.3752	10.3248	8.61135	6.38852	5.57498	5.19734	4.39033	4.5543	4.14883	4.67046	4.3656	4.87421	4.64762	3.64617	2.81793	3.02765	3.11588	3.48093	5.64802	3.81722	4.1455	4.0728	3.85609	3.32421	3.45508	4.29613	4.61265	4.15592	6.9846	4.96645	3.80213	4.40907	4.64631	4.02664	4.118	4.43776	4.09937	4.10484
Schizophrenia	1	1	2	3.24529	3.1441	2.50402	2.42621	2.75513	2.46396	2.45504	2.64548	2.25616	2.57433	2.54399	2.68768	2.69697	2.58567	3.56841	3.81927	3.32658	3.10802	3.43116	2.85412	2.49326	2.33329	2.54741	2.73095	2.79887	3.3451	2.94766	2.81632	2.97378	3.0546	2.92219	3.15387	2.97277	2.57685	2.81946	2.74482	2.71498	2.91687	3.82938	3.42792	2.90495	2.79032	3.8948	3.43738	2.98698	2.7621
Bipolar disorder	1	1	2	1.96576	1.70276	1.71245	1.92424	1.95946	1.75327	1.82993	1.92492	2.02991	1.90754	1.69201	1.97355	1.80422	1.80283	1.73854	1.95647	1.81723	1.75616	1.96014	1.81843	1.78781	1.78084	1.38361	1.60486	2.04805	2.68152	1.97848	2.06047	2.08017	2.04041	2.1088	2.20926	2.91139	1.87671	1.99696	1.90111	2.17424	2.00458	1.90333	2.21471	1.90587	2.87453	2.38078	1.86536	2.20419	1.89919
Syphilis	1	1	2	1.76918	1.76988	1.64191	1.81734	1.68633	1.75997	2.27693	1.86316	1.52715	1.74944	1.66016	1.75895	2.06955	1.71187	1.87722	1.89883	1.6708	2.25311	1.69003	1.84578	2.11979	1.60211	1.1779	1.32502	1.93543	1.73852	1.67101	1.47028	1.85398	1.75178	2.39284	1.94601	1.45131	1.93885	1.99696	1.82374	1.78746	1.97595	1.75797	1.68139	1.70124	2.17791	1.65538	1.82399	1.80455	1.82258
Lyme disease	1	1	2	6.70503	4.42293	4.67495	4.74088	4.13665	4.43848	4.271	4.34395	3.3811	3.25829	2.78286	3.03244	3.52104	3.68036	3.49061	3.80486	3.69828	3.44072	3.3107	4.10514	3.91797	3.53893	3.05464	3.39852	3.14925	3.29854	3.88677	4.05881	3.76729	4.32133	3.95507	3.67006	3.34546	3.95642	3.48635	3.2901	3.53361	3.33415	2.67103	2.86203	3.71143	3.58647	3.5786	3.63294	3.55966	2.63306
Leonardo da Vinci	1	1	2	0.92212	0.879641	1.01885	1.01325	1.17964	1.17667	1.04068	1.03967	1.03695	1.03454	1.17048	1.3755	0.930204	0.977749	0.96736	0.918786	0.919877	1.17498	1.38341	1.25786	1.05816	0.971663	0.91301	0.937289	1.27221	1.33882	1.07947	1.08373	1.03823	1.10238	1.13617	1.44015	1.30662	1.189	1.0485	1.00951	1.09651	1.15775	1.24466	1.22135	1.15155	1.0679	0.870471	1.05679	1.28955	1.25806
Cocaine	1	1	2	2.09085	1.90766	1.82217	2.50058	2.31177	1.62253	1.58547	1.73278	1.98592	1.91442	2.68732	2.28664	2.28493	2.57918	2.39472	2.24832	2.25276	2.3626	2.56607	2.1534	1.89156	1.74834	1.53577	1.85772	2.52774	2.51077	2.37284	2.46773	2.32118	2.32101	2.29816	2.86481	2.72285	1.83942	1.88211	1.7169	1.76868	2.18868	2.51658	2.52819	2.17069	2.07839	1.95298	1.89545	1.88283	2.4879
Blood type	1	1	2	2.69845	2.49408	2.75873	2.61213	2.40678	2.60141	2.73442	2.70725	2.67722	2.96615	2.38076	2.46253	2.60332	2.6279	2.72958	3.17071	3.75084	2.92272	2.90188	4.50164	4.73408	3.50643	2.98419	3.46258	3.09085	3.00749	3.25179	3.60323	3.69313	3.63184	3.63229	3.54617	3.08239	3.27285	3.26035	3.42642	2.98911	3.2196	2.84819	2.85796	2.96513	3.4525	3.53768	3.09515	3.4649	3.27016
Multiple sclerosis	1	1	2	2.7199	2.88974	2.90764	2.8027	2.67596	2.81931	3.55509	3.44153	3.12343	2.91803	3.24867	2.95152	2.8624	2.92025	3.86606	3.29682	3.40918	2.99853	2.47116	3.33949	3.12954	3.95489	3.23499	2.99393	3.02411	2.93764	3.38547	3.42721	3.41503	3.61982	3.30522	3.36551	4.44162	3.31013	3.12697	3.05431	3.32707	2.83096	2.81639	3.12258	3.12563	3.16543	3.19173	3.73449	3.5473	3.27419
Cannabis	1	1	2	2.60553	2.55061	2.62941	2.95143	2.82638	2.50754	2.68203	2.52196	2.67722	3.00395	3.92945	3.93302	4.02984	4.02144	3.839	3.32565	3.89352	3.64287	3.44941	3.27454	2.99467	2.772	2.44315	2.74781	3.38283	3.75257	4.27779	4.16235	3.61526	3.52361	3.37838	3.85072	3.72693	3.3267	2.90838	2.7043	2.78633	2.81051	3.35695	3.11444	3.07748	2.83626	2.59281	2.61376	2.71094	2.89919
Ethanol	1	1	2	1.30098	1.11986	1.30099	1.28747	1.25089	1.18337	1.34451	1.23525	1.13436	1.337	1.43324	1.20664	1.30166	1.28959	1.42736	1.23586	1.38169	1.30975	1.18995	1.42535	1.45238	0.994411	1.0849	1.27444	1.34729	1.53285	1.50725	1.34258	1.40532	1.41506	1.49337	1.65178	1.63108	1.11443	1.28191	1.17898	1.33308	1.52185	1.4945	1.23356	1.4926	1.21718	1.25735	1.52689	1.46671	1.40726
Amphetamine	1	1	2	1.6012	1.62151	1.59881	2.10086	1.88425	1.56554	1.63786	1.56121	1.59628	1.62227	2.53205	2.39569	2.21626	2.16339	2.34737	2.32759	2.36915	2.39629	2.37626	1.94148	1.99184	2.04407	1.45969	1.60823	2.53608	2.57674	2.1556	2.06047	2.1914	2.10455	2.26373	2.53962	3.52523	2.42356	1.7969	2.10007	1.8926	1.80412	2.53021	2.30021	1.80556	1.7339	1.9195	1.77134	2.17535	2.20565
Borderline personality disorder	1	1	2	1.36531	1.78048	1.55962	1.46874	1.34985	1.35434	1.93819	1.60239	1.44231	1.3095	1.44518	1.86801	2.25059	1.34156	1.5931	1.65382	1.42675	1.49926	1.45642	1.36382	1.79127	2.15131	1.20608	1.18341	1.45574	1.39703	1.37023	1.21488	1.47948	1.33087	1.12326	1.35756	1.24962	1.46242	1.73021	1.40741	1.46827	1.46457	2.1986	1.71803	1.58889	1.58463	1.80418	1.74126	1.62739	1.51613
Autism	1	1	2	1.65124	1.84407	2.97817	2.41692	2.04259	1.98458	1.98708	1.96953	1.67484	1.9316	2.18568	2.32885	2.0914	1.95225	2.13428	1.71507	1.80972	1.97094	1.74113	2.12606	3.06384	2.05382	1.64004	1.60486	1.68516	1.88599	1.5908	1.54276	1.47577	1.57139	1.42882	1.41434	1.51708	2.60585	2.15257	2.00059	2.05783	2.14777	1.97602	2.13736	1.91389	1.69563	1.6219	2.29786	2.19183	1.94758
Sepsis	1	1	2	1.84067	1.68156	1.64975	1.40367	4.82147	2.26953	2.21407	1.90434	1.8948	1.57072	1.95079	1.50215	1.87914	1.53646	1.48825	1.69345	1.56942	1.60034	1.45277	1.53473	1.57341	1.44937	1.24553	2.02967	1.40152	1.52509	1.80803	1.63595	2.55479	2.38515	2.17766	2.1628	1.70562	1.98028	1.81542	1.9048	2.48216	3.22369	2.49387	2.08444	2.4676	2.03629	2.06458	2.26777	2.27011	1.77823
Down syndrome	1	1	2	1.50113	1.52966	1.39896	1.5617	1.34985	1.294	1.44928	1.50288	1.37004	1.45042	1.68405	5.74122	3.04345	2.21536	1.49839	1.42322	1.37794	1.25921	1.0987	1.13823	1.59762	1.06915	1.56114	1.06541	0.888463	0.962397	0.969187	0.962932	1.00857	1.30682	1.03288	1.0685	0.907616	1.22214	1.19299	1.39636	1.14532	1.37457	1.27646	1.38012	1.21574	1.41239	1.43591	1.36894	1.35135	1.23387
Body mass index	1	1	2	2.25169	1.91472	1.84568	1.57564	1.47257	1.85384	2.00105	2.57	2.10533	1.59134	1.51684	1.59361	1.93532	1.98798	1.81295	1.4052	1.41924	1.27185	4.25975	1.87312	1.70828	1.52736	1.17508	1.09912	1.05948	1.19912	1.1296	1.14931	1.32374	1.29079	1.26528	0.944614	1.46446	1.47485	1.50791	1.53268	1.51333	1.6323	1.47179	1.3557	1.72531	1.70711	1.5289	1.76006	1.51203	1.35484
Shingles	1	1	2	2.57336	2.43049	2.55104	2.4634	2.52553	3.00704	2.73791	2.66264	2.51068	2.61213	2.16578	2.21276	2.60644	2.42001	2.42855	2.42127	2.4067	2.01727	2.12805	2.97717	2.80102	2.74925	2.30789	2.06676	1.87286	2.06838	2.43968	2.27445	2.29152	2.49739	2.40145	1.96149	1.95116	2.41528	2.38228	2.2806	2.27938	3.23597	2.63469	2.58926	3.16976	2.82477	2.58165	2.64385	2.78922	2.07661
MDMA	1	1	2	1.28668	1.28237	1.42639	1.85452	1.45277	1.41133	1.48071	1.35191	1.27891	1.46073	2.20161	2.08964	1.96654	1.93276	1.99899	1.99251	1.80972	2.36681	2.2047	1.78083	1.45584	1.43637	1.28498	1.62508	2.5194	2.59226	4.67549	3.38925	2.47692	2.02838	1.95817	2.63253	2.41154	2.00928	1.67834	1.34478	1.61848	1.6773	1.94422	1.94602	1.51667	1.56932	1.68514	1.7375	1.74687	2.49194
Black Death	2	2	1	0.471782	0.685343	0.532936	0.506623	0.649196	0.53302	0.401606	0.861241	0.4682	0.51899	0.633012	0.904102	0.746036	0.539224	0.561475	0.731426	0.551926	0.703306	0.624179	0.488789	0.501418	0.493956	0.653761	0.475388	0.475515	0.651946	0.507987	0.448678	0.552486	0.573238	1.35996	0.588448	1.02162	0.729141	0.552036	0.880554	0.732257	0.62592	1.00391	0.916012	0.609878	0.662176	0.766312	0.691989	0.659196	0.987903
Dopamine	1	1	2	1.712	1.49786	1.46166	1.51987	1.54778	1.48508	1.45975	1.39308	1.27891	1.35418	1.45712	1.3157	1.52329	1.5592	1.35972	1.47366	1.3066	1.59191	1.33961	1.33648	1.34864	1.22839	1.04827	1.16318	1.51831	1.62987	1.3602	1.49789	1.56847	1.6195	1.71716	1.55887	1.80208	1.28014	1.43011	1.43689	1.26925	1.3173	1.54447	1.46155	1.35216	1.50808	1.43591	1.32005	1.37607	1.38306
Cystic fibrosis	2	1	2	1.13299	1.68863	1.60665	1.58494	1.47257	1.82032	1.37594	1.47886	1.31662	1.03454	0.963453	0.809118	1.22674	1.1629	1.28192	1.1638	0.994969	1.08233	1.08045	1.17925	1.26565	1.13415	7.35199	1.92515	1.55585	1.07105	1.41033	1.22869	1.26071	1.23467	1.32983	1.03753	1.57408	0.882426	1.24115	2.03375	1.28051	1.59957	0.908513	1.34756	1.15957	1.47746	1.14575	1.40654	1.10415	1.5121
Gout	1	1	2	2.32675	2.23973	2.45699	2.1241	2.16531	2.29635	2.3817	2.33324	2.50126	2.60526	2.26929	2.07908	2.13822	2.22511	2.10722	2.19068	2.42923	1.97094	2.1755	2.19442	2.53821	2.14481	1.8232	1.6588	2.1565	2.33614	2.23916	2.54711	2.42871	2.41722	2.50043	2.12667	2.01692	2.60999	2.20444	1.94901	2.16673	2.5405	2.25765	2.10072	1.99815	2.10901	2.2543	2.10229	2.11355	2.125
Measles	2	1	2	0.814897	1.14813	1.81042	1.70114	1.38944	1.32752	1.04418	1.13231	0.848416	1.15827	1.11872	0.99205	0.808465	0.782849	0.876036	0.882756	0.713374	0.897031	0.788436	0.851107	0.881804	0.77668	0.636853	0.768712	0.963544	0.98568	0.92574	0.952578	0.845415	0.946043	0.852126	0.939452	1.26277	0.865855	0.866956	0.869501	0.818626	0.940926	0.813119	0.899727	1.03519	1.12149	1.13459	0.906356	0.943474	0.798387
Lobotomy	2	2	2	1.56189	1.38835	1.48125	1.71508	1.8605	1.48173	1.62389	2.10678	1.40774	1.5879	1.54869	1.71674	1.7293	2.03346	1.45104	1.36917	1.35916	1.19183	1.64258	1.3604	1.55612	1.56311	1.33006	3.72218	5.33078	2.77853	2.03195	1.83268	1.64263	1.7117	1.81184	1.82212	1.68369	1.38785	1.43752	1.51794	1.68982	1.50548	1.58081	1.7221	1.42037	1.4277	1.36151	1.47048	1.34311	1.49194
Tuberculosis	2	1	2	1.11512	0.90437	1.01493	0.906344	0.815454	0.915186	0.918456	1.05339	0.766717	0.869565	0.676805	0.868923	0.917718	0.977749	1.08574	1.00166	0.882331	0.947568	0.843189	0.916051	0.861055	0.89367	0.611492	0.650708	0.700759	0.787768	0.755297	0.769656	0.841707	0.841818	0.839215	0.655552	0.561231	0.865855	0.9003	0.865817	0.946301	0.936835	0.822204	1.00558	1.7213	1.16742	1.01927	0.951486	0.852835	0.879032
Obsessive compulsive disorder	2	1	2	0.990028	1.05628	1.14425	1.08297	1.44882	1.33758	1.03719	1.24554	1.16579	1.0586	1.17844	0.988532	1.06131	1.01023	0.970742	1.07012	0.818503	1.16235	1.15345	1.1895	1.1377	1.28363	1.05109	1.08901	1.28055	1.49404	1.4471	1.33568	1.65375	1.41907	1.42451	1.44531	1.44254	1.15171	1.23745	1.03898	1.04769	1.12502	1.08113	1.26206	1.15957	1.10235	1.08623	1.06431	1.14947	1.32661
Sexual intercourse	2	1	2	1.41535	1.2647	1.2618	1.41297	1.6507	1.45826	1.39689	1.43769	1.25691	1.51572	1.34963	1.49159	1.12686	1.29609	1.23795	1.20343	1.16017	1.52874	1.53672	1.32964	1.46621	1.1374	0.884831	1.05529	1.18462	1.28837	1.16637	1.06302	1.1643	1.15049	0.938199	1.17173	1.38992	1.35885	1.40047	1.37794	1.28802	1.69776	1.56264	1.72617	1.59692	1.49277	1.43219	1.48552	1.72215	1.59274
Alzheimer's disease	1	2	2	1.39748	1.97831	1.43423	1.64536	1.46465	1.44485	1.36546	1.4274	1.31976	1.56041	1.5248	1.42827	1.4671	1.2701	1.27516	1.2899	2.19269	1.6972	1.23376	1.3399	1.21723	1.17314	1.57804	1.7768	1.30558	1.51733	1.48386	1.31842	1.5833	1.53532	1.65691	1.73437	1.34608	1.52871	1.25597	1.48478	1.50582	1.31321	1.31734	1.33941	1.40433	1.2899	1.20899	1.25235	1.22363	1.15323
Heroin	2	2	2	1.22592	1.06334	1.75555	1.43156	1.9753	1.19008	1.10704	1.2078	1.41717	1.42636	1.35361	1.474	1.52641	1.58194	1.41722	1.23946	1.5131	1.53717	1.55497	1.26128	1.37285	1.45587	15.7184	15.826	1.50997	1.61822	1.92835	5.59812	2.89963	1.7117	1.63539	1.91504	1.75385	1.27185	1.33007	1.29688	1.40443	1.24775	1.55356	1.64475	1.3642	1.21335	1.10483	1.21098	1.45023	1.34677
Alprazolam	2	1	2	0.596876	0.653549	0.768055	0.706484	0.510648	0.717399	0.544788	0.542136	0.64731	0.790514	0.485707	0.573419	0.571232	0.597694	0.591916	0.648555	0.795975	3.27648	1.1352	0.680202	0.722733	0.594696	0.546679	0.596763	0.625678	0.648066	0.671747	0.669566	0.797212	0.705524	0.843519	0.743303	0.903231	0.720855	0.733578	0.736865	0.769808	0.675012	0.876715	0.610675	0.686113	0.715762	0.636113	0.737119	0.605636	0.649194
heart attack	2	2	2	1.67626	1.48726	1.29707	1.25494	1.1836	1.20349	1.31308	1.2524	1.10608	1.2717	1.16649	0.967424	1.12061	1.42602	1.12633	1.34035	1.1414	1.06128	0.989196	1.39117	1.19649	1.22839	1.01727	0.96089	0.834237	1.16419	1.2566	1.12515	1.43869	1.03423	0.912377	1.02204	1.05669	1.27185	1.14483	1.28215	1.26925	1.17002	1.20378	1.14807	1.4284	1.30904	1.18667	1.16585	2.21655	1.15726
Sigmund Freud	2	2	2	0.897101	0.823118	0.787648	1.08761	0.914417	0.777741	0.81369	0.909278	0.732152	0.807699	0.971415	0.770421	0.664877	0.81858	0.75427	0.684586	0.867312	0.89282	0.839539	1.10405	0.978629	8.74821	0.77775	0.87323	0.850922	1.0827	0.798743	0.980189	0.949238	0.861862	1.04579	0.882672	1.17508	0.778855	0.803972	0.744234	0.826136	0.87547	1.01753	1.25392	1.20772	0.83059	0.96347	0.872508	1.00115	0.862903
Methamphetamine	2	2	2	1.00075	1.17639	1.17951	1.36649	1.30631	1.15655	1.16291	1.21123	1.31347	1.35075	1.51286	1.79061	1.70433	1.50073	1.66751	1.82316	1.82474	1.86566	2.01854	1.5484	1.46621	1.47537	1.11308	1.13958	1.56837	1.64539	1.53065	1.38745	1.30891	1.4832	1.20072	1.83761	1.60916	1.29671	1.39676	1.52163	1.26173	1.49321	3.49777	1.66918	1.45649	2.04394	1.50286	1.2185	1.51615	1.54032
Virus	2	2	2	0.496801	0.554633	0.513343	0.576342	0.455229	0.472679	0.527327	0.521548	0.43992	0.488056	0.429971	0.383452	0.412036	0.357317	0.41265	0.38553	0.349178	0.459044	0.43072	0.34181	0.411508	0.393215	0.360695	0.347269	0.38792	0.349257	0.501303	0.483192	0.567318	0.440952	0.438974	0.387137	0.469154	0.401856	0.452003	0.449488	0.45062	0.462281	0.39066	0.476326	0.473458	0.497589	0.457555	0.36856	0.362558	0.375
Suicide	2	2	2	1.00432	0.854912	1.02277	0.999303	1.03713	0.861549	0.785752	0.909278	0.779286	0.821447	0.847997	0.868923	0.749157	0.860809	0.646034	0.846725	0.79222	1.0318	0.854139	0.902379	0.843765	0.656441	0.670668	0.472016	0.717444	0.865381	0.748613	0.610893	0.760132	0.841818	0.624032	0.913643	0.74977	0.952854	0.948464	0.736865	0.950056	0.981836	0.958481	0.920083	0.790435	0.933936	0.773752	0.729598	0.778675	1.04435
Crohn's disease	2	2	2	1.30455	1.32476	1.30491	1.18987	1.23902	1.46497	1.67976	1.42396	1.3229	1.59134	1.43324	1.12925	1.45774	1.30908	1.25486	1.4016	1.3892	1.04864	1.12425	1.31597	1.19649	1.16989	1.29625	1.04518	1.19296	1.31941	1.62757	1.48409	1.5388	1.6676	1.55362	1.78083	1.254	1.64471	1.22633	1.27109	1.22418	1.43594	1.01299	1.11957	1.42037	1.45832	1.4731	1.52689	1.45435	1.24597
HIV/AIDS	2	2	2	2.04439	1.64977	1.29707	1.48269	1.14005	1.33758	0.946394	0.936728	1.03381	0.993298	0.991321	1.15739	0.948932	0.968004	0.889565	0.781869	1.10385	1.01074	0.86874	1.1519	1.19994	1.50461	0.853834	0.694538	0.709102	0.698514	0.805427	1.11479	0.841707	1.00216	0.710105	0.867186	0.907616	0.878283	1.28932	1.06109	0.803605	0.973654	1.36277	1.03408	1.07932	1.01432	0.725392	0.827379	0.988794	0.907258
Paracetamol	2	2	2	1.17231	1.28237	1.24613	1.53381	1.21526	1.12638	1.36546	1.04653	1.1595	1.24764	1.20631	1.33329	1.03946	1.05246	1.09589	1.08813	1.14891	1.05706	1.08775	1.10063	1.16191	0.991161	0.797475	0.984491	1.20964	1.14867	1.01932	1.2632	1.42015	1.33889	1.41591	1.42466	1.28908	1.18071	1.10037	1.21951	1.20541	1.17002	1.17652	1.06664	1.15556	1.32818	1.25363	1.14329	1.40903	1.11694
Malaria	2	2	2	0.757711	0.738333	0.752381	0.924936	0.815454	0.787798	0.803213	0.669091	0.609603	0.604915	0.617087	1.35088	0.696092	0.769855	0.686623	0.702601	0.668319	0.74542	0.737334	0.635767	0.705443	0.682439	0.60022	0.87323	1.11371	0.748962	0.785375	0.921516	0.901035	1.17454	0.908074	0.758788	0.798001	0.87414	0.789152	0.747918	0.709726	0.773196	0.685927	0.818304	0.734262	0.731072	0.807232	0.748402	0.766315	0.887097
Parkinson's disease	2	2	2	1.30098	1.16932	1.54003	1.65466	1.45277	1.41468	1.15942	1.12545	0.970965	1.0586	0.931603	1.05889	1.11125	0.955011	1.18721	0.994451	0.994969	0.985471	1.02205	1.13139	0.950965	1.14065	0.9271	0.900202	1.04697	1.15643	1.07279	1.00435	1.19396	1.22264	1.13617	1.13044	1.04354	0.99014	1.90804	1.28583	1.1303	1.02684	1.20832	1.05443	1.13951	1.33201	2.00506	1.25235	1.02587	1.16129
Penicillin	2	2	2	0.932842	0.861978	0.795486	0.962119	0.835247	0.851492	0.87655	0.833791	0.691302	0.756144	0.736524	0.693028	0.824073	0.825077	0.808388	0.720617	0.826012	0.859128	0.810337	0.639185	0.802268	0.737684	0.594584	0.563048	0.763327	0.888665	0.715193	0.824877	0.797212	0.745611	0.890859	0.784597	0.846231	0.861712	0.755807	0.79213	0.811115	0.732286	0.676842	0.757236	1.23581	0.704279	0.777472	0.763445	0.762195	0.78629
Amyotrophic lateral sclerosis	2	2	2	1.15444	1.03861	0.999255	0.962119	1.59132	1.09956	0.932425	1.10143	1.23177	1.13422	1.54869	1.2383	1.27669	1.41627	1.87045	1.18181	1.25404	1.16235	1.1498	0.916051	1.88118	1.58586	0.935554	1.08901	1.71436	1.20688	1.06611	1.14931	1.1161	1.26674	1.23515	1.82212	1.34608	1.73171	1.20411	1.10898	1.05145	0.932744	1.10839	1.09921	1.09136	1.75687	1.99762	1.55322	1.85399	1.92742
Lysergic acid diethylamide	2	2	2	0.929268	1.02448	1.14425	1.40367	1.27068	1.06269	1.05815	0.926434	0.964681	1.2167	1.27399	1.37198	1.23611	1.27335	1.09927	1.171	1.31411	1.40661	1.1425	0.970741	1.17228	1.02041	0.870741	0.977748	1.40986	1.17195	1.20647	1.14931	1.30891	1.5754	1.30831	1.44531	1.33731	1.18071	1.07443	0.898976	1.03267	1.12093	1.6217	1.47783	1.30402	1.19039	1.07507	1.07559	1.21539	1.45161
Influenza	2	2	2	0.360985	0.381531	0.274305	0.330002	0.316681	0.335233	0.352715	0.315674	0.295375	0.336828	0.238873	0.291986	0.305906	0.328082	0.260443	0.266628	0.251558	0.244262	0.200759	0.293957	0.245522	0.250227	0.208527	0.209036	0.312839	0.298809	0.290756	0.32788	0.326301	0.252545	0.378723	0.278738	0.399	0.360428	0.226001	0.268956	0.326699	0.261823	0.245298	0.232056	0.284877	0.348312	0.264117	0.270778	0.234838	0.290323
Coronavirus	2	2	1	0.103649	0.0529904	0.0313492	0.00929584	0.0277096	0.0536373	0.0628601	0.0343124	0.021996	0.0274961	0.0119436	0.0246253	0.0156074	0.029235	0.00676476	0.043237	0.0150184	0.0126342	0.0109505	0.034181	0.0138322	0.00649942	0.0253614	0.0202293	0.0208559	0.0232838	0.0334202	0.0241596	0.0259557	0.024052	0.012911	0.0206473	0.0219231	0.0248571	0.0185247	0.0147373	0.0112655	0.00818197	0.0181703	0.0203558	0.0120371	0.0344484	0.00371996	0.0112824	0.0205999	0
Synesthesia	2	2	2	0.482505	0.491045	0.49375	0.460144	0.459188	0.455917	0.565741	0.566154	0.575038	0.539612	0.505614	0.401041	0.44013	0.50674	0.456621	0.47921	0.480589	0.513792	0.408819	0.389664	0.546373	0.44196	0.473413	0.478759	0.780012	0.597617	0.631642	0.52806	0.515407	0.53716	0.572388	0.619419	0.609462	0.65457	0.626135	0.497384	0.518213	0.597284	0.53148	0.606603	0.529631	0.348312	0.409196	0.537796	0.486157	0.532258
Psoriasis	2	2	2	1.4082	1.4802	1.23046	1.52917	1.57945	1.41804	1.46674	1.3073	1.2632	1.68414	1.5049	1.25237	1.2642	1.17265	1.17369	1.46646	1.26905	1.10339	1.1133	1.34673	1.18957	1.21864	0.862288	1.02832	0.896805	0.935232	1.01932	0.918064	1.0716	1.09436	0.968325	1.02204	1.23208	1.38371	1.26338	3.64011	1.83252	1.19457	1.19469	1.36791	1.32408	1.37411	1.38011	1.35765	1.33899	1.24597
Pneumonia	2	2	2	1.10083	0.953828	1.00317	0.869161	0.87879	0.955414	0.974332	0.957315	0.75729	0.879876	0.840035	0.809118	0.898989	0.955011	0.876036	0.825106	0.758429	0.732786	0.792086	0.875034	0.885262	0.900169	0.580494	0.498989	0.650705	0.764484	0.805427	0.666114	0.812043	1.12643	0.684283	0.578124	0.745385	0.741569	0.844726	0.806868	0.781074	0.781378	0.817661	0.793877	0.822533	0.796142	0.810952	0.910117	0.906394	0.741935
Attention deficit hyperactivity disorder	2	2	2	0.911398	0.95736	0.885615	0.878457	0.886707	0.881663	1.00576	1.06025	0.769859	0.859254	0.851979	0.84078	1.02073	0.942017	0.943683	0.861137	0.871067	0.829648	0.905242	0.895543	0.975171	1.12765	0.848198	0.832771	0.976057	0.892545	0.828822	0.990543	1.02711	1.03824	1.06301	0.965261	1.15754	3.06156	2.76018	2.39481	1.67105	1.59548	1.36731	1.51447	1.09537	1.13297	1.26479	1.62843	1.30191	0.895161
Sleep paralysis	2	2	2	0.72197	0.727735	0.646577	1.3386	1.51611	1.1465	0.960363	1.05682	0.851559	0.952054	0.971415	0.854851	0.774129	1.4715	1.00795	0.944008	1.68582	0.930722	1.1352	0.957069	1.00629	1.28038	0.85947	0.65408	0.888463	0.811052	1.11958	0.845586	0.845415	1.07031	0.976932	0.908481	0.802385	0.890712	1.11519	1.10161	1.08149	1.10047	1.23103	1.23763	1.14352	1.36263	1.22759	1.15833	1.08767	1.27823
Leprosy	2	2	2	0.804175	0.671212	0.732787	0.673948	0.680865	0.603419	1.80898	0.761735	0.600176	1.11359	0.919659	0.777457	0.814708	0.581452	0.524269	0.900771	0.732147	0.572752	0.719083	0.680202	0.522166	0.672689	0.543861	0.45853	0.59648	0.473437	0.487935	0.472838	0.456079	0.436944	0.464796	0.578124	0.508616	0.59657	0.637249	0.736865	0.525723	0.552283	1.03116	1.46969	0.686113	0.765521	0.695633	0.609252	0.626236	3.45565
Smallpox	2	2	2	0.593302	0.844314	0.822916	0.794794	0.795661	0.707342	0.740353	1.06368	0.622172	0.601478	0.780317	1.26293	0.995755	0.5847	0.662946	0.684586	0.619509	0.640135	0.547525	0.560569	0.650114	0.493956	0.605856	0.593392	0.613164	0.679111	0.715193	0.566025	0.941822	0.605307	0.826304	0.82073	1.40308	0.687712	1.07814	0.814236	0.762298	0.613648	0.649587	0.789806	0.774385	0.574141	0.569154	0.778488	0.560316	0.895161
Anemia	2	2	2	1.53329	1.44487	1.55962	1.16198	1.1638	1.294	1.50166	1.4274	1.41088	1.44011	1.16649	0.985014	1.52016	1.51697	1.4206	1.49528	1.49058	1.35186	1.16805	1.50396	1.42126	1.18614	1.15535	1.23061	1.09285	1.21464	1.36689	1.38055	1.27183	1.50325	1.60957	1.09947	1.04354	1.81042	1.76355	2.10007	1.62599	1.80003	1.46271	1.28649	1.79754	1.64587	1.85998	1.51561	1.79631	1.26613
Typhoid fever	2	2	2	0.957861	0.897305	0.881696	0.739019	0.823371	0.968823	1.04068	0.984765	0.785571	0.811136	0.728561	0.939281	0.849045	0.717882	0.733976	0.814297	0.769693	0.711729	0.711783	0.86478	0.885262	0.802678	0.611492	0.856372	0.838408	1.19912	0.721877	0.883551	0.856539	0.881905	0.860733	0.887834	0.868155	0.948712	0.711348	0.729497	0.811115	0.777287	0.722268	0.932297	0.802472	0.868866	0.788632	0.793531	0.828115	0.620968
Fentanyl	2	2	2	0.432467	0.420391	0.458482	0.339298	0.364183	0.362052	0.464467	0.411749	0.361362	0.49493	0.553388	0.341237	0.390186	0.357317	0.453239	0.468401	0.382969	0.32849	0.317565	0.464862	0.404592	0.409463	0.366331	0.337154	0.379578	0.407466	0.437805	0.434873	0.36338	0.47703	0.675676	0.583286	0.328846	0.36457	0.370494	0.331589	0.409313	0.327279	0.37249	0.370476	0.381174	0.38276	0.442675	0.473862	0.498517	0.475806
Huntington's disease	2	2	2	0.711248	2.34571	1.23046	0.813386	0.676906	0.647	0.743845	0.645073	0.669306	0.842069	0.613106	0.562865	0.527532	0.727627	0.666328	0.590906	0.657055	0.526427	0.551175	1.0391	0.947507	0.575198	0.541043	0.893459	0.546425	1.12926	0.992581	0.641955	0.604398	1.27876	1.38578	0.712332	0.982155	0.687712	0.718758	0.781077	0.833646	0.994109	1.01753	1.03408	1.10741	1.15211	1.61818	1.88793	1.04235	1.41532
Marfan syndrome	2	2	2	1.1044	1.24704	2.09648	1.76621	1.37756	1.28729	1.01275	1.20436	1.04952	1.1239	0.959471	0.73876	0.908353	0.844567	1.27177	0.96923	1.05129	0.89282	2.02949	1.9825	0.992461	0.701937	0.588948	0.630479	0.688246	0.640304	0.554776	0.890454	0.812043	0.781688	0.606817	0.48005	0.499847	0.708427	0.859546	0.795815	0.874953	0.842743	0.994821	0.781663	0.734262	0.964556	0.91883	0.902595	0.700396	0.697581
Leukemia	2	2	2	1.53687	1.68156	1.43814	1.1248	1.24297	1.24036	1.44928	1.31073	1.22863	1.23733	1.00725	1.08703	1.19553	1.0817	1.1128	2.04295	1.71585	1.12445	1.25931	1.37408	1.33135	1.29338	0.960915	0.903574	0.959373	1.0012	1.02934	1.11479	1.2088	1.30682	1.15769	0.913643	0.982155	1.52871	1.68945	1.65426	1.55839	1.47275	1.27646	1.3272	1.29599	1.50425	1.44334	1.46296	1.45435	1.375
Cerebral palsy	2	2	2	0.757711	0.752464	0.850347	0.627469	0.657113	0.774388	0.687969	0.63821	0.637883	0.824884	0.664862	0.45381	0.624298	0.766607	0.62574	0.670174	0.555681	0.47589	0.547525	0.751982	0.760772	0.601196	0.569223	0.475388	0.471344	0.558811	0.474567	0.776558	0.715636	0.677463	0.572388	0.872348	0.442846	0.642141	0.752103	0.618967	0.720991	0.814106	0.585991	0.659529	0.722224	0.631555	0.613794	0.624295	0.589156	0.512097
Diazepam	2	2	2	0.807749	0.791324	0.721031	0.831978	0.942127	0.998994	0.841627	0.871534	0.72901	0.828321	0.812167	0.714135	0.895867	0.870554	1.42398	0.95842	0.829766	0.846494	0.733684	0.91947	0.829933	0.799428	0.907375	0.795684	0.796696	0.814933	0.852216	0.949127	0.845415	0.733585	0.813393	0.954937	0.947078	1.01085	0.803972	0.76634	0.747278	0.675012	0.817661	0.883443	0.730249	0.819107	0.717953	0.710794	0.688036	0.834677
Tramadol	2	2	2	0.686229	0.717137	0.674008	0.594934	0.597736	0.573248	0.625109	0.548998	0.57818	0.701151	0.792261	0.675438	0.696092	0.724379	0.710299	0.670174	0.70211	0.791746	0.584027	0.656276	0.802268	0.532952	0.619945	0.59002	0.663218	0.570453	0.608248	0.607441	0.72676	0.701515	0.783267	0.784597	0.86377	0.56757	0.500167	0.652126	0.529478	0.621829	0.558735	0.492611	0.509569	0.535865	0.732832	0.635577	0.613876	0.657258
Pandemic	2	2	1	0.167983	0.254354	0.180258	0.158029	0.158341	0.18773	0.195565	0.205874	0.216817	0.12717	0.139342	0.337719	0.259084	0.168913	0.14206	0.122505	0.146429	0.181091	0.146007	0.167487	0.145238	0.136488	0.112717	0.128119	0.158505	0.18627	0.180469	0.17602	0.148318	0.128277	0.202272	0.144531	0.241154	0.186428	0.181542	0.165795	0.221555	0.12273	0.140819	0.232056	0.276853	0.25645	0.215758	0.214366	0.189519	0.21371
HIV	2	2	2	0	0	0	0	0	0	0	0	0	0	0	0	0	0	0	0	0	0	0	0	0	0	0	0	0	0	0	0	0	0	0	0	0	0	0	0	0	0	0	0	0	0	0	0	0	0
Adderall	2	2	2	0.235891	0.296746	0.258631	0.209156	0.253345	0.160912	0.202549	0.199012	0.204248	0.164977	0.167211	0.242736	0.955175	2.97223	2.59767	3.05542	3.43546	3.44072	3.93123	1.3775	0.695069	1.00091	2.22335	2.0735	6.80737	4.89348	1.2165	1.35639	1.08272	0.966087	0.761749	1.67243	0.833078	0.952854	2.12293	1.99691	1.16786	0.675012	0.481512	0.468184	0.601854	0.486106	0.550554	1.13953	0.712755	0.834677
Coronavirus disease 2019	2	2	1	0	0	0	0	0	0	0	0	0	0	0	0	0	0	0	0	0	0	0	0	0	0	0	0	0	0	0	0	0	0	0	0	0	0	0	0	0	0	0	0	0	0	0	0	0	0
Meningitis	2	2	2	1.06866	1.14106	1.02277	1.15268	0.98567	0.97888	0.890519	1.01565	0.838989	0.938306	0.875866	0.735242	0.980147	0.821829	0.963978	0.886359	0.994969	0.888608	0.938093	0.963905	1.072	1.02366	0.676304	0.69791	0.629849	0.620901	0.728561	0.590184	0.797212	0.83781	0.800482	0.954937	0.776078	1.00671	0.941054	0.961609	0.935036	1.01456	0.767693	0.960795	1.21976	1.06407	1.08251	1.14705	1.02999	0.899194
Ketamine	2	2	2	0.589728	0.58996	0.626984	0.599582	0.510648	0.472679	0.513358	0.552429	0.389643	0.608352	2.755	0.826708	0.808465	0.581452	0.61221	0.490019	0.578208	0.728574	0.813987	0.59475	0.542914	0.545951	0.386057	0.461902	0.600651	0.585975	0.514671	0.638503	0.470911	0.517117	0.59821	0.856863	0.69277	0.484713	0.522396	0.456857	0.559519	0.523646	0.595076	0.960795	0.573767	0.650693	0.848151	0.515231	0.514997	0.528226
World Health Organization	2	2	2	0.543265	0.671212	0.576041	0.422961	0.245428	0.298357	0.366684	0.264205	0.210533	0.240591	0.207023	0.193485	0.187289	0.201397	0.314561	0.281041	0.247804	0.206359	0.189809	0.232431	0.162529	0.246978	0.140897	0.178692	0.17519	0.143583	0.200521	0.234693	0.352256	0.260563	0.197969	0.190987	0.140308	0.231999	0.281575	0.327905	0.251596	0.302733	0.240756	0.236128	0.232717	0.283243	0.245517	0.214366	0.308998	0.177419
Rape	2	2	2	0.654062	0.635885	0.591716	0.673948	0.744201	0.74757	0.614632	0.833791	0.747863	0.646159	0.668843	0.67192	0.90211	0.7796	0.750888	0.720617	0.732147	0.825437	0.813987	1.00834	0.87143	0.851423	0.541043	0.525961	0.700759	0.67523	0.584854	0.510803	0.645185	0.669446	0.796178	0.758788	0.754154	0.828569	0.889185	0.946872	0.856177	0.871379	0.749523	0.924154	0.958954	0.727245	0.729112	0.714554	0.671556	0.633065
Guillain Barr syndrome	2	2	2	0.428893	0.420391	0.525099	0.399721	0.380017	0.499497	0.464467	0.401455	0.408497	0.384946	0.290628	0.306058	0.415158	0.3898	0.581769	0.533256	0.439288	0.345336	0.357716	0.481952	0.598243	0.464708	0.450869	0.391099	0.308668	0.422989	0.34757	0.369297	0.322593	0.456987	0.477707	0.376813	0.285	0.426713	0.455707	0.622651	0.578295	0.470463	0.386118	0.439686	0.569755	0.478451	0.598914	0.673185	0.477917	0.350806
Dissociative identity disorder	2	2	2	0.353837	0.360335	0.360516	0.455496	0.463146	0.429098	0.447005	0.367142	0.311086	0.295583	0.36229	0.401041	0.387065	0.344324	0.500592	0.457592	0.446797	0.379027	0.43437	0.321302	0.39076	0.383465	0.352242	0.289953	0.254442	0.357018	0.34757	0.293366	0.348548	0.32871	0.344293	0.314871	0.320077	0.260999	0.377904	0.445804	0.499437	0.867288	0.526937	0.496682	0.433335	0.371278	0.461275	0.37232	0.374918	0.387097
Hand, foot and mouth disease	2	2	2	0.457486	0.360335	0.470238	0.330002	0.415644	0.539725	0.387638	0.418611	0.480769	0.415879	0.366271	0.36938	0.477588	0.399545	0.375444	0.425164	0.413006	0.38745	0.343116	0.369155	0.470295	0.308722	0.293065	0.337154	0.262785	0.256122	0.360938	0.279561	0.426416	0.304658	0.331382	0.278738	0.328846	0.343856	0.340854	0.29843	0.379271	0.302733	0.277096	0.276839	0.369137	0.401898	0.375716	0.567883	0.329598	0.342742
Lymphoma	2	2	2	0.850638	0.876108	0.834672	0.599582	0.502731	2.02481	1.29213	0.765166	0.738436	0.879876	0.648937	0.591008	0.571232	0.698392	0.666328	0.807091	0.6533	0.555907	0.551175	0.704129	0.695069	0.653191	0.526954	0.428186	0.342037	0.399705	0.57817	0.559122	0.559902	0.553195	0.611121	1.03236	0.63577	0.898997	0.722463	0.644757	0.762298	0.679103	0.663214	0.557749	0.718212	0.727245	0.624954	0.661903	0.951714	1.14516
Dengue fever	2	2	2	0.421745	0.310877	0.28998	0.348594	0.26522	0.34529	0.478435	0.41518	0.314228	0.635848	0.23091	0.306058	0.277812	0.568459	0.409268	0.461195	0.32665	0.404296	0.365017	0.444353	0.342347	0.33797	0.24516	0.374241	0.346208	0.384183	0.307466	0.42797	0.337424	0.348753	0.314168	0.469726	0.46477	0.443284	0.485347	0.471594	0.398047	0.380461	0.413373	0.45597	0.473458	0.340657	0.483595	0.315908	0.679796	0.770161
Zika virus	1	2	2	0	0	0	0	0	0	0	0	0	0	0	0	0	0	0	0	0	0	0	0	0	0	0	0	0	0	0	0	0	0	0	0	0	0	0	0	0	0	0	0	0	0	0	0	0	0
Polycystic ovary syndrome	2	2	2	0.872083	0.81252	0.57996	1.05043	0.934209	0.851492	0.824166	0.713698	0.782428	0.697714	0.441914	0.474917	0.633662	0.935521	0.805006	0.691792	0.608245	0.526427	0.584027	0.834017	0.816101	0.747433	0.473413	0.509103	0.437974	0.48896	0.614932	0.65576	0.723052	0.689489	0.64555	0.412946	0.456	0.803712	0.933645	0.840027	0.893729	0.826379	0.499682	0.708383	0.790435	0.834418	0.881631	0.827379	0.753955	0.540323
Oxycodone	2	2	2	0.335966	0.264952	0.235119	0.190565	0.237511	0.479383	0.349223	0.322536	0.298517	0.250902	0.374234	0.288468	0.252841	0.23388	0.348385	0.223391	0.23654	0.273742	0.240911	0.300793	0.325057	0.409463	0.214163	0.232637	0.692417	0.380302	0.320834	0.293366	0.304053	0.176381	0.400241	0.268415	0.942693	0.434999	0.31492	0.316852	0.330454	0.355916	0.317979	0.297195	0.256791	0.233484	0.301317	0.470102	0.337838	0.33871
Benzodiazepine	2	2	2	0.153687	0.155439	0.117559	0.162677	0.178133	0.127389	0.122228	0.0892122	0.100553	0.0721774	0.075643	0.119609	0.12486	0.15592	0.169119	0.136917	0.105129	0.168457	0.146007	0.105961	0.0968255	0.133238	0.157804	0.161834	0.116793	0.0970158	0.126997	0.0862843	0.170566	0.132286	0.137717	0.11356	0.127154	0.103571	0.133378	0.0884238	0.0826136	0.147275	0.122649	0.142491	0.132408	0.111001	0.0818391	0.131628	0.102999	0.137097
Fibromyalgia	2	2	2	0.335966	0.346204	0.274305	0.288171	0.269179	0.429098	0.356207	0.353418	0.292232	0.388383	0.294609	0.260325	0.3777	0.35082	0.263825	0.389133	0.37546	0.26953	0.306614	0.352065	0.370012	0.266476	0.301519	0.279838	0.250271	0.314331	0.377649	0.383102	0.430123	0.440952	0.456189	0.407784	0.311308	0.323142	0.392724	0.394223	0.304168	0.245459	0.349777	0.35012	0.312964	0.333002	0.398036	0.282061	0.403757	0.245968
Heart	2	2	2	0.664784	0.607624	0.548611	0.520567	0.577943	0.59001	0.520342	0.494098	0.496481	0.505241	0.422008	0.443256	0.405793	0.422284	0.409268	0.515241	0.510626	0.50537	0.43437	0.570823	0.51525	0.399714	0.388875	0.397842	0.546425	0.496721	0.581512	0.583282	0.786088	0.541169	0.456189	0.557477	0.499847	0.613141	0.548331	0.453172	0.461885	0.519555	0.554193	0.561821	0.690126	0.547347	0.505915	0.575404	0.547956	0.467742
COVID-19 pandemic	2	2	2	0	0	0	0	0	0	0	0	0	0	0	0	0	0	0	0	0	0	0	0	0	0	0	0	0	0	0	0	0	0	0	0	0	0	0	0	0	0	0	0	0	0	0	0	0	0
Narcissistic personality disorder	2	2	2	1.3117	0.823118	0.505506	0.390425	0.336474	3.04392	0.625109	0.514686	0.395928	0.419316	0.342384	0.334201	0.368336	0.441774	0.419415	0.403545	0.439288	0.41693	0.401518	0.379409	0.328515	0.604446	0.25925	0.296696	0.437974	0.395824	0.681773	0.17602	0.34484	0.248537	0.417456	0.232282	0.258693	0.310713	0.348264	0.305799	0.315434	0.392734	0.35432	0.256483	0.373149	0.455485	0.383156	0.338473	0.288398	0.395161
Cancer	2	2	2	0.450338	0.45925	0.419295	0.362538	0.387934	0.509554	0.513358	0.459786	0.373932	0.42619	0.374234	0.351791	0.468223	0.454767	0.547945	0.558478	0.397988	0.471678	0.339466	0.403336	0.442631	0.396464	0.315609	0.343898	0.31701	0.403586	0.377649	0.372748	0.38192	0.424918	0.417456	0.371651	0.276231	0.397713	0.440888	0.51949	0.510702	0.425462	0.358863	0.390832	0.525619	0.723417	0.494755	0.628056	0.502637	0.435484
Spanish flu	2	2	2	0	0	0	0	0	0	0	0	0	0	0	0	0	0	0	0	0	0	0	0	0	0	0	0	0	0	0	0	0	0	0	0	0	0	0	0	0	0	0	0	0	0	0	0	0	0
Escitalopram	2	2	2	0.357411	0.293214	0.293899	0.320706	0.225635	0.325176	0.342239	0.325968	0.254525	0.302457	0.242854	0.214592	0.221626	0.308592	0.328091	0.302659	0.32665	0.277953	0.335815	0.280284	0.311225	0.269726	0.228253	0.300067	0.262785	0.318212	0.284072	0.320977	0.285513	0.360779	0.301257	0.201311	0.293769	0.236142	0.311215	0.24685	0.398047	0.282278	0.245298	0.256483	0.260803	0.444002	0.256677	0.270778	0.263678	0.217742
Vitiligo	2	2	2	0.38243	0.45925	0.509424	0.585638	0.589819	0.422394	0.513358	0.452923	0.361362	0.39182	0.326459	0.376416	0.3777	0.396297	0.460003	0.511638	0.356687	0.395873	0.412469	0.307629	0.418425	0.406213	0.769296	0.26298	0.38792	0.485079	0.484593	0.362394	0.374504	0.352762	0.318471	0.402622	0.363923	0.397713	0.351969	0.471594	0.619602	0.568647	0.540565	0.578105	0.445372	0.432519	0.569154	0.455058	0.490277	0.350806
Lorazepam	2	2	2	0.278781	0.254354	0.28998	0.269579	0.344391	0.281596	0.272394	0.336261	0.273379	0.237154	0.26276	0.253289	0.29342	0.318337	0.287502	0.288247	0.247804	0.311645	0.332165	0.283702	0.273186	0.256727	0.253614	0.266352	0.300325	0.302689	0.284072	0.283012	0.241017	0.340736	0.331382	0.433593	0.315693	0.285856	0.259346	0.27264	0.285392	0.409098	0.245298	0.260554	0.312964	0.283243	0.234358	0.2783	0.304878	0.274194
Project MKUltra	2	2	2	0	0	0	0	0	0	0	0	0	0	0	0	0	0	0	0	0	0	0	0	0	0	0	0	0	0	0	0	0	0	0	0	0	0	0	0	0	0	0	0	0	0	0	0	0	0
Trypophobia	2	2	2	0.193002	0.250821	0.254712	0.167325	0.197926	0.211197	0.143181	0.157837	0.351936	0.178725	0.135361	0.249771	0.246598	0.259867	0.290884	0.194567	0.195239	0.151611	0.149657	0.372573	0.49796	0.246978	0.169076	0.212407	0.145991	0.178509	0.193837	0.617795	0.396752	0.364788	1.69134	0.449079	0.311308	0.248571	0.389019	0.342642	0.837401	0.270005	0.19533	0.207629	0.280865	0.202863	0.557994	0.270778	0.214239	0.883065
Intersex	2	2	2	0	0	0	0	0	0	0	0	0	0	0	0	0	0	0	0	0	0	0	0	0	0	0	0	0	0	0	0	0	0	0	0	0	0	0	0	0	0	0	0	0	0	0	0	0	0
Gabapentin	2	2	2	0.125094	0.116579	0.129315	0.13479	0.114797	0.110627	0.195565	0.113231	0.122549	0.134044	0.0238873	0.0949835	0.118617	0.103947	0.118383	0.144123	0.0976196	0.0631712	0.0766535	0.0922888	0.162529	0.0714936	0.084538	0.0910317	0.108451	0.116419	0.126997	0.110444	0.152026	0.136294	0.159236	0.118722	0.114	0.120143	0.155607	0.121583	0.131431	0.155457	0.0681385	0.0651386	0.156482	0.114828	0.100439	0.112824	0.197759	0.108871
Female genital mutilation	2	2	2	0	0	0	0	0	0	0	0	0	0	0	0	0	0	0	0	0	0	0	0	0	0	0	0	0	0	0	0	0	0	0	0	0	0	0	0	0	0	0	0	0	0	0	0	0	0
Elizabeth Holmes	2	2	2	0	0	0	0	0	0	0	0	0	0	0	0	0	0	0	0	0	0	0	0	0	0	0	0	0	0	0	0	0	0	0	0	0	0	0	0	0	0	0	0	0	0	0	0	0	0
global				6516788	6413918	6250109	5498074	6476899	6957118	6941380	6577452	6506876	6544469	5698346	6879595	7117482	7032359	6680468	6362543	6014123	5620643	6840753	6839628	6618718	6317175	6429031	6182848	5915388	7126044	7018080	7020780	7317936	6526173	6254378	5654339	6510090	5824794	6430381	6460052	6383640	6575262	5983579	7237482	6403354	6531058	6585645	6551704	6178729	6571394
				2015	2015	2015	2015	2015	2015	2015	2015	2015	2015	2015	2015	2015	2015	2015	2015	2015	2015	2015	2015	2015	2015	2015	2015	2015	2015	2015	2015	2015	2015	2015	2015	2015	2015	2015	2015	2015	2015	2015	2015	2015	2015	2015	2015	2015	2015
[truncated: 1,864 more columns]

## Sheet: ru
article	cluster_2016	cluster_2017-2019	cluster_2020	2015-07-01	2015-07-02	2015-07-03	2015-07-04	2015-07-05	2015-07-06	2015-07-07	2015-07-08	2015-07-09	2015-07-10	2015-07-11	2015-07-12	2015-07-13	2015-07-14	2015-07-15	2015-07-16	2015-07-17	2015-07-18	2015-07-19	2015-07-20	2015-07-21	2015-07-22	2015-07-23	2015-07-24	2015-07-25	2015-07-26	2015-07-27	2015-07-28	2015-07-29	2015-07-30	2015-07-31	2015-08-01	2015-08-02	2015-08-03	2015-08-04	2015-08-05	2015-08-06	2015-08-07	2015-08-08	2015-08-09	2015-08-10	2015-08-11	2015-08-12	2015-08-13	2015-08-14	2015-08-15
Autism	1	2	2	3.78785	4.44798	4.31735	4.42012	4.67629	5.12714	4.14681	4.16049	4.50612	4.23616	4.74592	4.22861	4.74649	4.49664	4.42517	4.52761	5.2282	4.91301	4.64088	5.30384	5.45143	4.49269	4.18311	4.35727	4.64477	4.67524	3.81185	4.27288	4.37365	4.62788	4.21358	4.69286	5.97656	9.17637	5.08846	5.79513	6.13116	5.94934	5.1941	4.78191	5.02888	4.57754	8.512	27.2581	16.9498	9.53239
Schizophrenia	1	2	2	2.47742	2.70307	2.77574	3.64909	3.04856	4.70357	3.54714	3.10151	3.3251	3.49006	3.23126	2.97902	3.01376	3.13929	4.68296	4.01589	3.56249	4.7652	4.62577	3.03606	3.65835	3.36767	3.23344	3.17797	3.47992	3.51183	3.09055	3.20596	3.38829	3.55948	3.4525	3.5668	3.26598	3.15992	6.13942	12.7974	7.12696	4.97946	4.7395	4.33377	4.19872	4.1611	4.2632	2.94003	3.41972	4.30953
Obsessive compulsive disorder	1	2	2	1.79546	2.0769	2.05549	2.12636	2.25615	2.10742	2.10419	2	1.82438	1.6453	1.81029	2.00474	1.97391	2.27384	1.95927	2.00108	2.03225	1.94866	2.03645	1.68849	2.57629	1.99617	2.02673	2.27615	2.04012	2.26346	1.91396	2.08063	2.06135	1.98418	2.01409	2.19305	2.15688	1.8952	2.09421	1.9558	1.92318	1.86216	1.87406	1.9339	1.88598	1.82041	1.87223	1.48875	1.62405	1.89999
Leonardo da Vinci	1	2	2	1.33961	1.43858	1.57347	1.73521	1.95574	2.03704	2.17246	2.36351	2.41885	2.59302	2.51226	11.943	3.2962	2.52576	2.37062	2.39946	2.06491	2.08155	2.28833	1.73977	1.71485	1.78654	1.70486	1.6793	1.84652	2.09041	1.83602	1.83791	1.91158	1.97017	1.98568	2.0692	2.20628	1.80406	1.89041	1.70694	1.6745	1.6796	1.89925	1.95554	1.76788	1.72431	1.67564	1.21786	1.4935	1.82548
Alzheimer's disease	1	2	2	3.87902	3.7152	6.24264	3.83099	4.47244	3.57231	3.19377	3.12071	3.19828	10.9845	9.99185	4.93432	4.3625	4.15133	3.6697	3.58545	3.37378	3.36168	3.17494	2.87936	3.12585	3.87014	4.85869	3.23556	3.08621	3.27545	4.46262	3.60054	3.22932	3.19541	2.99945	2.99901	3.06494	2.77039	2.61198	2.77675	2.92224	2.84459	3.04171	3.28852	3.09964	3.06863	3.10014	2.35608	2.54425	2.82895
Syphilis	1	2	2	1.69456	1.89741	1.88096	1.77545	1.74269	1.81809	1.86727	2.1166	2.14672	2.02051	1.99277	2.0452	2.0194	2.10444	2.38632	2.38572	2.19556	2.28903	2.17624	1.98764	2.14306	2.15101	2.02673	2.06934	1.99131	2.05024	2.00057	2.34022	2.25317	2.32584	2.25631	2.44455	2.23013	2.58561	4.04852	2.38744	2.28154	2.5696	2.71169	2.49408	2.37355	2.26668	2.08837	1.68314	1.7902	1.78702
Lyme disease	1	2	2	6.77097	3.75973	3.01675	4.22213	3.57274	3.29602	2.98897	2.80933	3.08202	2.56175	2.15093	2.31939	2.64564	2.54205	2.5466	2.46013	2.65281	2.11952	2.08934	2.25259	2.35667	2.50706	2.29628	2.32589	2.59326	2.5462	7.3515	6.54431	4.6259	3.1674	4.53057	2.97233	2.5385	3.11248	2.84553	3.11855	2.48569	2.44181	2.60566	2.15161	2.36653	2.48981	2.13366	2.16247	1.63957	1.69929
Pneumonia	1	2	2	1.37729	1.6545	1.51945	1.21207	1.20777	1.37106	1.53397	1.40329	1.54431	1.35527	1.20807	1.1788	1.46933	1.50286	1.59387	1.8202	1.72741	1.37911	1.2657	1.38555	1.38492	1.54321	1.47512	1.36124	1.22342	1.26537	1.46362	1.46799	1.47671	1.52069	1.47879	1.22514	1.30503	1.51941	1.52687	1.53862	1.46709	1.46965	1.40223	1.42464	1.75736	1.61385	1.49758	1.2202	1.62222	1.32314
Parkinson's disease	1	2	2	10.43	4.97024	3.40596	2.67847	2.64699	4.09232	4.17091	3.90261	3.03182	2.65771	2.5597	2.24747	2.25107	2.17394	2.15654	2.74518	2.36733	2.25513	3.16865	2.62581	3.10278	2.91366	3.10492	2.59944	3.1399	2.70842	2.81837	2.62318	2.37667	2.29784	2.49406	2.61985	2.69184	2.48199	2.12285	2.06836	2.15774	2.08695	3.49631	2.531	2.60739	2.53731	2.18821	1.7128	1.99651	1.96008
Psoriasis	1	2	2	1.53897	1.70713	1.78955	1.70302	1.72276	1.75944	2.07474	1.89849	1.95781	1.87603	1.8115	1.76651	2.07018	1.97088	1.96263	2.05946	2.06854	2.01782	2.10194	1.81765	1.99966	2.25425	1.94598	1.74081	1.8514	1.88493	1.82241	1.7808	1.95231	2.06399	1.77933	1.86343	2.01547	1.89146	1.8849	1.72656	1.9373	1.97284	1.86876	1.89443	1.94678	1.94192	1.829	1.48329	1.47799	1.66204
Blood type	1	2	2	3.20922	2.98107	2.65801	2.40805	2.2868	2.78513	2.70386	2.79424	2.81649	2.7569	2.38208	2.25983	2.8974	2.80701	2.86717	2.85394	2.98184	2.61313	2.42686	2.3561	2.46197	3.22863	2.7205	2.61908	2.3899	2.42414	2.43359	2.4168	2.73665	2.79213	2.68993	2.41407	2.52147	2.55066	2.6219	2.39467	2.51936	2.54906	2.31143	2.30693	2.73367	2.71626	2.44861	1.95403	2.21287	2.42276
Asperger syndrome	1	2	2	1.63986	1.65855	2.5001	2.34205	2.19331	2.52186	2.54859	2.58299	2.64079	3.22375	3.27141	2.11262	4.74861	4.47166	2.82009	2.46242	2.88507	2.15207	1.98607	2.05126	2.01972	1.92032	1.98692	1.80495	1.84489	2.02552	1.65168	2.32205	2.14281	2.60169	2.24435	2.22735	1.9831	1.80406	2.39716	1.75031	2.35755	1.82109	2.04371	2.01029	1.97133	1.89663	1.74151	1.77214	2.41919	2.33022
Tuberculosis	1	2	2	1.47211	1.48716	1.69259	1.47606	1.50205	1.45708	1.51523	1.48285	1.5245	1.5612	1.46112	1.23723	1.59627	1.68855	1.61965	1.89919	1.77338	1.47404	1.45712	1.3922	1.47818	1.62643	1.64345	1.5471	1.30965	1.36889	1.49331	1.60817	1.60678	1.73073	1.83466	1.61573	1.54014	1.70044	1.63703	1.54378	2.06218	1.69329	1.50561	1.50867	1.65096	1.91983	1.6777	2.20385	1.53732	1.364
MDMA	1	2	2	1.36635	1.63156	1.62611	2.05231	2.02777	1.77899	1.63838	1.73251	1.63679	1.35311	1.50492	1.4249	1.27998	1.24876	1.22398	1.29475	1.56048	1.64626	1.53898	1.33522	1.25856	1.32305	1.32613	1.66621	1.94739	1.92201	1.6158	1.63803	1.45044	1.66212	1.9468	2.33404	2.08873	1.43201	1.32417	1.15242	1.42257	1.41602	1.63152	1.52777	1.61588	1.39734	1.36892	1.01176	1.13565	1.53946
Measles	2	2	2	0.771914	0.854239	0.98065	0.642254	0.537981	0.703776	0.732184	0.698217	0.730544	0.547715	0.475686	0.560743	0.598733	0.623297	0.591815	0.750976	0.551611	0.61294	0.575545	0.489074	0.554569	0.551974	0.510662	0.518318	0.531993	0.528398	0.590149	0.532163	0.645077	0.659525	0.529314	0.501105	0.587774	0.554328	0.598189	0.495663	0.49084	0.58649	0.581835	0.590737	0.595141	0.772128	0.524924	0.371602	0.432715	0.418214
Amphetamine	1	2	2	2.0009	2.11603	2.28957	2.26318	2.40942	2.11654	2.17246	2.05898	2.03575	1.86309	2.17283	2.05419	2.06383	1.95785	2.35605	2.05717	2.19798	2.43142	2.30974	1.86133	1.95453	2.09413	2.19619	2.23034	2.61604	2.37624	1.96345	2.01963	2.06398	1.93237	2.11277	2.47885	2.31873	1.90269	1.83643	1.91037	1.94056	2.06641	2.18552	2.32475	2.13853	1.94523	1.81253	1.43723	1.60397	2.12953
Meningitis	1	2	2	1.22534	1.36166	1.48206	1.38592	1.39476	1.42189	1.39209	1.54047	1.37918	1.36174	1.29445	1.29229	1.445	1.37038	1.38875	1.45044	1.56653	1.47268	1.27325	1.36371	1.26458	1.25669	1.48422	1.35862	1.38611	1.4137	1.55394	1.50304	1.44387	1.61451	1.57748	1.46711	1.59466	1.59806	1.62161	1.41677	1.62021	1.55979	1.58646	1.58251	1.68604	1.59949	1.60153	1.21629	1.25798	1.34958
Gout	1	2	2	1.49034	1.76381	1.69675	1.56137	1.60321	1.65387	1.69995	1.77366	1.76757	1.76498	1.65821	1.59795	1.73273	1.78953	1.86063	1.7767	1.68749	1.68016	1.71026	1.5223	1.72288	1.62432	2.16548	1.81411	1.64967	2.13831	1.80014	1.78859	1.79071	1.94357	1.84662	1.70147	1.76503	1.73165	1.67008	1.47873	1.64736	1.5906	1.61827	1.58506	1.6685	1.61164	1.60256	1.18273	1.33192	1.44692
Sigmund Freud	1	2	2	1.49642	1.6599	1.66766	1.76419	1.62467	1.60565	1.63838	1.70096	1.81381	1.51808	1.88936	1.92833	1.78033	1.70266	1.68914	1.67481	1.76975	1.81034	2.31603	1.6714	1.84422	2.28901	2.02786	1.96725	2.01734	2.27582	1.84963	1.73927	1.77495	1.73633	1.83765	1.7834	1.81103	1.73415	1.84414	1.63672	1.75269	1.69215	1.79984	1.74675	1.65213	1.65693	1.6777	1.23347	1.33101	1.7714
Down syndrome	1	2	2	1.45387	1.53844	1.40311	1.59356	1.40243	1.388	1.89538	2.25926	1.82174	1.62374	1.55358	2.01148	2.44676	1.93178	1.85279	1.66795	2.17136	1.86594	1.64351	1.42639	2.37973	1.8666	1.80154	1.56935	1.53741	1.59292	1.41289	1.41997	1.44124	1.95337	2.1038	1.86914	1.62362	1.60181	1.5467	1.94031	1.76138	1.70014	1.59441	1.47048	1.56327	1.59176	1.70034	1.76745	5.00269	3.60169
Multiple sclerosis	1	2	2	1.45023	1.47771	1.37817	1.34567	1.38404	1.32805	1.38807	1.38546	1.53771	1.63344	1.90518	1.34399	1.94535	1.66357	2.11619	1.86828	1.79999	1.56896	1.63596	1.59448	1.61758	1.56744	1.499	1.75521	1.41702	1.43378	1.60714	1.88853	1.76575	1.68172	1.79429	1.63288	1.56399	1.73789	1.69983	1.41574	1.48881	1.41602	1.42079	1.4883	1.57145	1.70001	1.4842	1.15774	1.30088	1.43971
Lysergic acid diethylamide	1	2	2	1.7517	2.04856	2.04579	2.02817	2.09521	1.85197	1.85255	1.96708	2.53907	1.9321	2.0609	2.17667	2.02681	1.90029	1.91219	1.83737	2.16652	2.37717	2.33115	1.69799	1.78305	1.93191	1.86636	2.11646	2.19793	2.26809	1.77416	1.93396	1.78151	1.93657	2.00063	2.08063	2.12791	1.89146	1.8188	1.71004	1.75052	1.9466	2.17625	2.22035	2.14438	2.19819	1.85267	1.33105	1.65874	1.99493
Cannabis	1	2	2	1.49034	1.50335	1.60949	1.77867	1.84385	1.62129	1.76688	1.68587	1.73851	1.66902	1.8553	1.78561	1.77716	1.67009	1.8483	1.93811	1.87015	2.0802	1.95585	1.66	1.76399	1.86344	1.71055	1.67014	1.8514	1.9869	1.85705	1.78599	1.82618	1.98978	1.79279	2.14923	1.99162	1.82654	1.83092	1.63672	1.72337	1.78343	1.996	2.1898	1.92339	1.91541	1.76004	1.56604	1.48346	1.81226
Ethanol	1	2	2	1.1208	1.28878	1.2923	1.20402	1.21237	1.09867	1.18461	1.22359	1.18367	1.22481	1.1071	1.06081	1.28209	1.23139	1.36073	1.36916	1.37419	1.25571	1.2128	1.21556	1.21143	1.25458	1.17145	1.18454	1.20227	1.17422	1.07266	1.11495	1.2376	1.26164	1.23357	1.25181	1.21644	1.22601	1.19858	1.05225	1.32701	1.26426	1.22729	1.11909	1.23705	1.24159	1.29996	0.858744	1.24611	1.3616
Sleep paralysis	1	2	2	0.993156	1.21996	1.23551	1.10262	1.12194	1.26549	1.1913	1.28807	1.28407	1.33479	1.44409	1.53727	1.28738	1.36713	1.34167	1.15279	1.20604	1.11875	1.20902	1.03133	1.06	1.1345	1.37845	1.13742	1.3308	1.2113	1.03926	1.12274	1.0379	1.08241	1.10349	1.12606	1.21473	1.09118	1.08952	0.885998	0.918696	2.92903	1.24187	1.28587	1.0605	1.19299	1.04367	0.825956	0.950329	1.10202
COVID-19 pandemic	2	1	1	0	0	0	0	0	0	0	0	0	0	0	0	0	0	0	0	0	0	0	0	0	0	0	0	0	0	0	0	0	0	0	0	0	0	0	0	0	0	0	0	0	0	0	0	0	0
Body mass index	1	2	2	1.45509	1.97298	1.32	1.17344	1.26908	1.44665	1.57948	1.64198	1.42938	1.30028	1.26525	1.18666	1.40057	1.46594	2.51409	1.7332	1.7129	2.10054	1.59818	1.41879	1.46414	1.59904	1.51493	1.62302	1.34056	1.3488	1.38196	1.42516	1.58839	1.64391	1.3801	1.33374	1.22325	1.34837	1.48391	1.29698	1.30529	1.20037	1.10535	1.09617	1.28265	1.39071	1.24438	0.961013	2.12797	1.364
Virus	1	1	2	0.626041	0.740881	0.598363	0.593964	0.683588	0.656857	0.666595	0.729767	0.627502	0.589764	0.618027	0.585466	0.538436	0.603751	0.665792	0.652525	0.66411	0.724137	0.743045	0.558399	0.581646	0.632031	0.607336	0.557584	0.626352	0.639639	0.608707	0.57889	0.528148	0.655325	0.569686	0.685923	0.647404	0.579298	0.559632	0.4905	0.643956	0.676632	0.640151	0.730782	0.595141	0.605331	0.636084	0.539448	0.630814	0.676593
Paracetamol	1	2	2	1.30314	1.48311	1.49452	1.7835	1.86684	1.4662	1.53799	1.52675	1.43335	1.16767	1.54142	1.39231	1.26622	1.35844	1.28787	1.53172	1.55685	1.79136	1.7556	1.49571	1.36386	1.48949	1.45237	1.47904	1.81724	1.78914	1.55022	1.51082	1.60547	1.5823	1.70308	2.12827	1.96095	1.70793	1.65576	1.48492	1.61912	1.64651	1.92708	1.981	1.69305	1.74309	1.7446	1.20536	1.37026	1.67646
Anemia	1	1	2	1.97902	2.36569	2.45855	1.84789	1.6446	2.1022	2.29293	2.26749	2.25108	1.87495	1.61198	1.43389	1.92631	2.00454	2.02764	2.34337	1.93064	1.59337	1.8425	1.68185	1.74093	1.9614	1.88001	1.85338	1.4886	1.50949	1.84221	1.92747	1.8656	1.85535	1.81372	1.54142	1.49244	1.7691	1.84414	1.75547	2.02743	2.05728	1.58911	1.51758	1.72462	1.75745	1.72813	1.29202	1.43873	1.37241
Dopamine	1	2	2	1.10378	1.89201	1.20504	1.30704	1.36871	1.15211	1.30107	1.18656	1.27746	1.34018	1.27012	1.0889	1.22285	1.10869	1.27554	1.2066	1.24112	1.1635	1.15991	1.16333	1.49022	1.50107	1.37049	1.21988	1.21203	1.18503	1.12586	1.21229	1.20213	1.26164	1.27992	1.20799	1.25562	1.32714	1.21841	1.09252	1.19995	1.10224	1.24187	1.0809	1.13065	1.04718	1.07352	0.862648	1.22329	1.18254
Cocaine	1	1	2	1.2849	1.3873	1.44189	1.64829	1.64306	1.39843	1.40413	1.37311	1.60905	1.51592	1.60225	1.7283	1.57405	1.48223	1.61068	1.47448	1.48306	1.69101	1.57551	1.32762	1.35283	1.42418	1.3375	1.43454	1.59923	1.73351	1.89664	1.47578	1.50824	1.50949	1.46683	1.71671	1.87066	1.33838	1.39688	1.21334	1.35633	1.43998	1.55995	1.70983	1.52117	1.48792	1.3648	1.06172	1.19316	1.46495
HIV	1	1	2	0.983431	0.939259	0.887849	0.928773	0.907363	0.826285	0.807142	0.823045	0.956445	0.732083	0.719004	0.736046	0.724615	0.726455	0.712869	0.947878	0.981044	0.941106	0.890395	0.839498	1.52833	1.10816	0.920102	0.798419	0.845982	0.939373	0.859861	1.04226	0.960389	1.01239	1.12741	0.880268	1.07162	0.928874	1.05096	0.999587	0.936071	0.95162	0.955587	0.96504	1.08622	1.24932	1.28452	0.896998	0.881862	0.944587
Cystic fibrosis	1	1	2	0.793796	0.901472	0.756264	0.98672	0.84912	0.865383	0.749585	0.662551	0.746397	0.764429	0.903926	0.723685	1.38364	1.27157	0.897811	0.970774	0.809271	0.950599	0.841278	0.649566	0.687947	0.782665	0.791584	0.655751	0.714204	0.675175	0.717582	0.76969	0.746239	0.807954	0.798457	0.72403	0.780292	0.862704	0.748012	0.811648	0.738432	0.770196	0.861486	0.794439	1.94327	1.22723	1.60977	0.72681	1.49716	1.10442
Methamphetamine	1	1	2	1.57543	1.52495	1.62195	1.90262	1.94347	1.68124	1.69058	1.74486	1.69492	1.47279	1.67038	1.71032	1.6407	1.56258	1.66672	1.69771	1.57862	1.82933	2.01882	1.90407	1.51328	1.51372	1.56383	1.59684	1.81235	1.7706	1.54651	1.61985	1.51219	1.67752	1.62831	1.90915	1.7514	1.43326	1.53458	1.74205	1.62021	1.52214	1.62357	2.04721	2.11865	1.8425	1.54904	1.38882	1.35109	1.85793
Attention deficit hyperactivity disorder	1	1	2	0.956688	1.0904	1.23135	1.17666	1.10815	1.19772	1.18194	1.15775	1.13875	0.97683	0.955023	0.982144	1.0938	1.04896	1.14664	1.21805	0.993141	1.20418	1.0919	1.09875	0.995818	1.1819	1.21012	1.04972	0.994029	0.961004	1.05039	1.03188	1.0563	1.09361	1.13489	1.04413	1.26755	1.12489	1.12697	0.918009	1.00231	1.04176	1.13849	1.15219	1.07219	1.06264	0.928394	0.885287	0.90651	1.07438
Sexual intercourse	1	1	2	1.50858	1.71928	1.7009	1.94125	2.0523	1.69949	1.76822	1.72977	1.72134	1.29705	1.50735	1.5721	1.5201	1.4692	1.48178	1.49966	1.54838	1.7222	1.78079	1.30863	1.39194	1.42734	1.67074	1.53925	1.61062	2.16303	1.56631	1.42386	1.48197	1.5809	1.51617	1.43091	1.60488	1.37958	1.51585	1.58819	1.32375	1.42515	1.58779	1.8486	1.53871	1.4581	1.32569	1.00161	1.07814	1.26546
Leprosy	1	1	2	0.88132	1.01483	0.90447	1.14286	1.0591	0.909695	0.967768	1.10974	1.00929	0.947719	1.04018	0.97203	0.966858	1.02724	0.913503	1.08869	1.27137	1.38725	1.47727	1.47292	1.02189	1.49686	1.19079	1.00522	1.56507	1.24374	1.09988	1.68994	1.54372	0.984387	1.08704	1.07461	1.16873	1.00378	0.919867	0.910781	1.00991	1.06572	1.41019	1.56087	1.09908	1.02619	0.993238	0.755695	0.753143	0.98064
Dissociative identity disorder	2	1	2	0.775561	0.842094	0.807513	0.896579	0.86598	0.800219	0.765648	0.864198	0.735828	0.719145	0.68129	0.722561	0.824051	0.803553	0.801417	0.848282	0.8129	0.976364	1.005	0.813857	0.952696	0.889057	0.829116	0.840303	0.886655	0.930103	0.814084	0.75671	0.75675	0.751943	0.732666	0.929807	0.851847	0.771564	0.78767	0.756919	0.82965	0.909402	0.834979	0.869554	0.87108	0.943344	0.819292	0.616735	0.735798	0.799173
Leukemia	1	1	2	1.18036	1.27259	1.23689	1.33924	1.18938	1.4662	1.38539	1.60219	1.4307	1.33802	1.94168	1.15295	1.49154	1.2303	1.29908	1.7103	1.57136	1.95273	1.35259	1.20322	1.21745	1.25774	1.16577	1.34946	1.2283	1.25765	1.1605	1.17595	1.2087	1.29105	1.12292	1.09938	1.16022	1.1174	1.22612	1.29285	1.79396	1.52784	1.12921	1.417	1.49545	1.27363	1.21865	0.838447	0.981368	1.05395
Heroin	1	1	2	0.99194	1.07691	1.2549	1.26358	1.24609	1.17687	1.34524	1.35391	1.22066	1.18168	1.16671	1.1979	1.18266	1.15755	1.18811	1.273	1.21572	1.23402	1.35385	1.12724	1.11716	1.14187	2.3702	2.29709	1.23644	1.32717	1.21123	1.14999	1.25862	1.28264	1.30086	1.43282	1.31866	1.14486	1.16884	1.1297	1.26619	1.23688	1.28958	1.32916	1.19496	1.32444	1.25467	0.91105	1.01332	1.25464
Female genital mutilation	1	1	2	0.96155	1.15518	1.00697	1.00282	0.982466	0.827588	0.8647	0.914952	0.977582	0.765507	0.819981	0.81246	0.781738	1.11846	0.967304	1.2604	0.939916	1.02518	0.999962	0.773022	0.826339	0.87115	1.05203	0.853392	0.989149	1.20975	0.801712	0.745029	0.899954	0.877967	0.831352	0.981251	1.02903	0.811516	0.825126	0.65159	0.777526	1.00183	1.21271	2.04084	1.45921	1.60391	1.22997	0.773651	0.890991	1.23662
Lobotomy	1	1	2	1.13538	1.16193	1.14548	1.38913	1.33499	1.1508	1.32382	1.33608	1.27218	1.11807	1.3419	1.21925	1.13188	1.15321	1.29235	1.29704	1.37419	1.33708	1.26192	0.963903	0.974759	1.17769	0.991754	1.04449	1.34869	1.48013	1.07885	1.13701	1.12987	1.18463	1.33973	2.01585	2.14836	1.31715	1.47179	1.15448	1.13045	1.00297	1.21668	1.33934	1.3949	1.44374	1.7868	1.17258	0.989584	1.18013
Trypophobia	1	1	2	1.27153	2.25368	2.05826	2.1167	2.37876	2.13218	1.60893	1.58299	1.63415	1.49867	1.17279	1.03271	1.09803	1.32043	0.952733	0.949023	0.927819	1.14994	1.2997	1.68374	1.12318	0.953314	0.92124	1.21857	0.927327	1.2113	0.877182	0.789159	1.0563	1.0264	1.20068	1.51665	1.10059	1.27845	1.02673	0.885998	0.806846	0.948197	1.03643	0.962493	0.862895	1.02619	0.977799	0.931347	0.976803	1.16571
heart attack	1	1	2	0.963981	1.08096	0.966799	0.935211	1.01619	0.960523	1.01863	0.96845	1.0476	0.981143	0.806599	0.816955	0.99013	0.997926	1.13543	1.07266	1.07177	0.942462	1.07049	1.06552	0.919602	1.04496	0.963321	0.939778	1.02006	0.948643	1.04173	1.00981	0.95382	1.02499	0.977885	0.956482	0.921698	1.02626	0.983762	0.888063	0.950188	0.950479	0.94631	0.947216	1.16222	1.04166	0.944862	0.662014	0.800613	0.853253
Black Death	2	1	2	0.95061	0.732784	0.644071	0.758149	0.795475	0.753301	0.724153	0.733882	0.755644	0.683565	0.656958	0.666374	0.675954	0.747087	0.692693	0.724646	0.728223	0.67125	0.749342	0.578342	0.604711	0.724729	1.08047	0.654442	0.7321	0.786416	0.640875	0.637298	0.658215	0.639922	0.665381	0.737368	0.865476	0.875189	0.757926	0.542131	0.731917	0.882017	0.898596	1.01597	0.738957	0.721316	0.758566	0.663575	0.70202	0.806384
Cerebral palsy	1	1	2	1.35298	1.61806	1.7106	1.63541	1.65226	1.56525	1.64106	1.5583	1.70416	1.55689	1.6205	1.49569	1.65868	1.67334	1.8427	1.65535	1.7129	1.73983	1.58558	1.4036	1.52933	1.61273	2.01194	1.71464	1.66593	1.60682	1.68261	1.48616	1.61203	1.70272	1.76588	1.6405	1.53503	1.4445	2.00057	2.26249	2.00897	1.93177	2.02781	1.99246	1.78776	1.6989	2.55772	3.93383	3.42064	4.02831
Spanish flu	2	1	2	0.324569	0.314436	0.307492	0.350905	0.461345	0.337552	0.270386	0.348422	0.372538	0.272779	0.291981	0.330378	0.319465	0.310562	0.290303	0.354882	0.314515	0.370205	0.911804	0.402655	0.350993	0.430835	0.388968	0.34031	0.353035	0.386255	0.287033	0.312808	0.306116	0.330463	0.331943	0.405838	0.376516	0.300885	0.473704	0.417183	0.418083	0.356002	0.417489	0.423955	0.337909	0.373361	0.337598	0.227958	0.317689	0.328082
Amyotrophic lateral sclerosis	1	1	2	1.04178	1.02293	1.31861	1.41489	1.2277	1.12734	1.10965	1.08093	1.01589	1.00486	0.984221	0.964164	1.01446	0.974037	0.984117	0.986801	1.07177	1.21774	1.06545	1.60777	1.29466	1.13871	0.958772	1.02486	1.0103	1.14177	1.4265	1.44074	1.17585	1.33025	1.04816	1.04794	1.05118	1.07245	1.06638	1.00888	1.16086	0.917389	1.11728	1.04652	1.20548	1.29351	1.21041	0.70339	0.838955	1.06837
Vitiligo	2	1	2	1.27396	1.29958	1.27706	1.81247	2.80639	1.31762	1.20335	1.2716	1.0727	1.06308	1.02802	0.902359	1.26728	1.2151	1.10965	1.21118	1.42016	1.46997	1.57047	1.33617	1.17934	1.23562	1.13278	1.18585	1.18926	1.35653	1.25206	1.32262	1.39788	1.34145	1.41599	1.53761	1.51799	1.34212	1.2129	1.14416	1.17063	1.36011	1.29886	1.34825	1.31305	1.65361	1.42038	1.00629	1.14569	1.29069
Sepsis	2	1	2	0.894691	1.02293	1.15794	1.03018	0.924223	0.918818	1.36264	1.00823	1.00664	0.95311	0.817548	0.775377	0.883289	0.875221	0.966184	0.939865	0.92298	0.858387	0.918101	0.766374	0.97175	0.914339	0.983793	0.875643	0.821579	0.906928	0.838829	0.877421	1.56474	1.25604	0.91359	0.86312	0.916587	0.911395	0.999185	0.912846	0.885033	0.904838	0.926429	0.987956	0.951757	0.99747	0.833702	0.658891	0.72393	0.781147
Suicide	2	1	2	0.711134	0.844793	0.807513	0.896579	0.896634	0.840621	0.870054	0.951989	0.931345	0.699738	0.812682	0.703458	0.771159	0.838301	0.767791	0.817373	0.779029	0.878727	0.886616	0.688502	0.727058	0.764758	0.666477	0.829832	0.862251	0.868302	0.795526	0.821608	0.831636	0.879367	0.814905	0.813581	0.860365	0.75034	0.825126	0.787898	0.853541	0.999544	1.108	1.05034	0.847695	0.837301	0.805912	0.609708	0.670982	0.86527
HIV/AIDS	2	1	2	0.858223	0.878531	0.914165	0.98833	0.965606	0.830195	0.825882	0.8738	0.879824	0.936937	1.03167	0.86977	0.944644	0.934945	0.976271	0.674276	0.747578	0.740409	0.75438	0.581191	0.845392	0.774238	0.620984	0.862554	0.898043	0.945553	0.795526	1.02928	0.893385	0.988588	0.915085	1.04222	1.22325	1.02126	1.04986	0.859149	0.972993	1.01438	0.98607	1.05289	0.980988	1.60391	1.32775	0.801755	0.592472	0.582856
Smallpox	2	1	2	0.618747	0.561396	0.55681	0.722736	0.766354	0.59039	0.671949	0.628258	0.619575	0.545558	0.701972	0.633786	0.612485	0.626554	0.642254	0.67542	0.762094	0.707864	0.806015	0.509017	0.573623	0.716302	0.775661	0.654442	0.697935	0.651999	0.612419	0.64898	0.613545	0.623118	0.625009	0.701166	0.735996	0.61051	0.61912	0.577241	0.662417	0.667503	0.774012	0.695134	0.622033	0.587657	0.755478	0.459038	0.532221	0.74269
Crohn's disease	1	1	2	0.86187	0.993239	1.12886	0.972233	0.778616	0.810645	0.906195	1.02743	0.943234	0.895967	0.704405	0.734922	0.801836	0.842645	0.900053	0.876902	0.949593	0.737697	0.772011	0.810059	0.867455	0.926979	0.863236	0.933234	2.3655	1.07534	1.17659	0.986449	1.03659	1.11461	1.00779	0.946955	0.841625	0.957589	0.939696	1.01508	1.11634	1.20037	1.07752	0.873374	0.938896	0.881485	0.967506	0.676847	0.804265	0.748699
Influenza	2	1	2	0.265004	0.27395	0.27425	0.257545	0.263626	0.256748	0.279756	0.246914	0.243074	0.209167	0.221419	0.239355	0.250706	0.255182	0.263403	0.246128	0.237096	0.219682	0.31359	0.230767	0.202573	0.248599	0.236565	0.248688	0.258675	0.268834	0.207851	0.275167	0.212836	0.231044	0.236248	0.230546	0.284517	0.2472	0.250072	0.232342	0.261709	0.327476	0.337968	0.297915	0.271263	0.252958	0.26452	0.201415	0.205403	0.282415
Shingles	2	1	2	0.698978	0.821851	0.813053	0.8	0.839924	0.891449	0.896825	0.858711	0.838871	0.735318	0.637493	0.689973	0.766928	0.832872	0.794692	0.799057	0.787497	0.84347	0.800977	0.793915	0.75614	0.846922	0.783622	0.748681	0.790668	0.820407	0.831405	0.844972	0.825067	0.911573	0.777524	0.756421	0.715551	0.883928	0.841651	0.661917	0.768838	0.759927	0.841606	0.853003	0.958773	0.890322	0.788415	0.594095	0.683762	0.716251
Bubonic plague	2	1	2	0.511773	0.380562	0.324113	0.362173	0.370915	0.307576	0.295818	0.252401	0.447838	0.295421	0.298064	0.314646	0.300424	0.285587	0.294787	0.298788	0.289112	0.280705	0.263214	0.248811	0.286812	0.331816	1.81632	0.36387	0.336766	0.355355	0.336521	0.472457	0.349471	0.327662	0.314	0.365826	0.385035	0.516873	0.334898	0.242668	0.320349	0.429028	0.564605	0.516895	0.311017	0.490451	0.298486	0.316955	0.340512	0.383363
Cancer	2	1	2	0.697762	0.726036	0.725792	0.692153	0.640672	0.671193	0.677304	0.684499	0.819055	0.643673	0.513401	0.527031	0.666434	0.626554	0.666913	0.717777	0.688304	0.573614	0.567989	0.628674	0.576632	0.626764	0.574353	0.992134	0.761384	0.602559	0.642112	0.636	0.609604	0.635721	0.657905	0.508726	0.569034	0.621746	0.643356	0.578273	0.656987	0.626426	0.560629	0.625111	0.655941	0.602017	0.632996	0.498852	0.528569	0.568434
Pandemic	2	1	2	0.356175	0.406202	0.365666	0.37505	0.439887	0.341462	0.352037	0.331962	0.318375	0.273857	0.283465	0.367461	0.323696	0.262784	0.257798	0.310235	0.29395	0.31325	0.337519	0.282049	0.322914	0.32655	0.323003	0.286645	0.349781	0.304369	0.27961	0.280359	0.282467	0.330463	0.25419	0.322003	0.335628	0.310873	0.349219	0.270549	0.301888	0.330899	0.323389	0.339928	0.298155	0.293828	0.296427	0.254501	0.276609	0.349713
Bipolar disorder	2	1	2	0.0680743	0.0728735	0.0886463	0.0853119	0.0950279	0.076894	0.0829898	0.079561	0.0594475	0.0700816	0.0912442	0.0629291	0.0666434	0.0749259	0.0829438	0.0641077	0.0641126	0.0596667	0.0717857	0.0569795	0.0842384	0.0726836	0.047768	0.0654442	0.0699562	0.0865212	0.0828931	0.064898	0.0814557	0.0574109	0.0672857	0.0857404	0.0817773	0.0711637	0.0749113	0.0836431	0.0912181	0.0696029	0.0675935	0.0700227	0.0572925	0.0751141	0.062785	0.0585508	0.0593385	0.0709041
Synesthesia	2	1	2	0.477736	0.475027	0.512487	0.537626	0.539513	0.531742	0.539434	0.558299	0.503322	0.588686	0.563281	0.537145	0.458041	0.508193	0.542498	0.567811	0.48145	0.565477	0.518872	0.490024	0.587663	0.548814	0.52886	0.540569	0.627979	0.522217	0.508493	0.472457	0.513696	0.515298	0.5024	0.647816	0.575848	0.440716	0.543107	0.468815	0.519074	1.12848	0.819075	0.854276	0.547202	0.509229	0.468314	0.382532	0.433628	0.528776
Tramadol	2	1	2	0.447346	0.483124	0.540189	0.5666	0.462878	0.628185	0.737538	0.786008	0.661849	0.546637	0.485419	0.524784	0.579692	0.697137	0.874273	0.681144	0.712497	0.66447	0.64985	0.578342	0.549555	0.563561	0.542508	0.616484	0.614964	0.651999	1.04668	0.704792	0.698942	0.712735	0.702762	0.619236	0.662737	0.611758	0.659881	0.62784	0.655901	0.609311	0.621595	0.646755	0.680495	0.884799	0.861492	0.499633	0.517614	0.621312
Rape	2	1	2	0.779208	0.862337	0.946023	1.06398	1.09282	1.28374	1.26359	1.20576	1.2801	1.04583	1.16793	1.10351	0.996477	1.10108	1.08387	1.07838	1.15524	1.20418	1.21532	1.04083	1.02289	1.08077	1.10549	1.01569	1.16648	1.31481	1.05287	1.13961	1.08126	1.17202	1.11395	1.23847	1.25221	1.0762	1.03664	0.972739	1.06747	1.1764	1.2697	1.2133	1.20197	1.08694	1.16101	0.817368	0.916552	1.09961
Malaria	2	1	2	0.607807	0.639667	0.581742	0.606841	0.582429	0.589086	0.655887	0.854595	0.856044	0.726692	0.655742	0.579847	0.648451	0.780749	0.75322	0.823097	0.706449	0.661758	0.657406	0.587839	0.588666	0.733156	0.569804	0.852083	0.83134	1.0568	0.950178	0.765796	0.731787	0.751943	0.678838	0.487768	0.555404	0.570558	0.624628	0.542131	0.591832	0.548836	0.520868	0.655667	0.571756	0.623005	0.581533	0.439521	0.440931	0.479504
Alprazolam	2	1	2	0.251632	0.313086	0.358741	0.346076	0.29428	0.375347	0.364084	0.352538	0.383106	0.310515	0.289548	0.287676	0.31206	0.301875	0.293666	0.33771	0.307257	0.358	0.324925	0.267804	0.312885	0.486664	0.360535	0.311514	0.348154	0.34145	0.29693	0.323192	0.306116	0.351467	0.318486	0.352488	0.337331	0.318364	0.35693	0.275713	0.326865	0.316066	0.339293	0.331016	0.380001	0.46173	0.369505	0.221712	0.282999	0.278809
Borderline personality disorder	2	1	2	0.234613	0.244261	0.247933	0.23662	0.337196	0.299756	0.30385	0.27572	0.319696	0.233965	0.221419	0.24385	0.230607	0.259526	0.255557	0.243838	0.26008	0.30647	0.283365	0.428296	1.39996	0.576202	0.432187	0.350781	0.408349	0.407886	0.373638	0.452988	0.327137	0.31786	0.294562	0.293423	0.272591	0.229721	0.274308	0.262288	0.273654	0.269283	0.306159	0.343748	0.25957	0.323653	0.268637	0.199853	0.205403	0.254774
Lymphoma	2	1	2	0.6151	0.681502	0.594208	0.537626	0.495065	0.576053	0.658564	0.626886	0.709407	0.63936	0.53165	0.467474	0.583923	2.45084	0.756582	0.660538	0.659272	0.57497	0.578064	9.90969	4.47567	2.69877	1.59113	6.45018	2.49402	1.38125	1.87561	1.74316	1.32957	1.039	1.76139	0.946955	0.814366	1.33213	0.840549	0.73007	0.836166	1.15016	0.738227	0.618746	0.818465	0.711374	0.639172	0.539448	0.664591	0.693418
Marfan syndrome	2	1	2	0.413309	0.422396	0.563735	0.540845	0.544111	0.477003	0.448412	0.533608	0.480864	0.355799	0.425806	0.380946	0.412554	0.415893	0.433774	0.402963	0.469353	0.432583	0.379079	1.57833	1.18836	0.720516	0.692636	0.629573	0.670278	0.594833	0.562931	0.467265	0.486107	0.512497	0.484457	0.438229	0.429331	0.388279	0.415317	0.389302	0.42677	0.422182	0.443997	0.353933	0.398709	0.417546	0.443612	0.376286	0.387983	0.421819
Typhoid fever	2	1	2	0.371978	0.403503	0.35043	0.325151	0.331065	0.390986	0.366761	0.358025	0.430664	0.353643	0.268866	0.315769	0.333217	0.548371	0.375489	0.338855	0.366531	0.31325	0.289662	0.287747	0.313888	0.32971	0.381007	0.336383	0.268437	0.307459	0.350131	0.314106	0.319254	0.336064	0.321476	0.281991	0.296443	0.348328	0.293035	0.308757	0.289943	0.290963	0.333992	0.311919	0.339078	0.393244	0.3201	0.251378	0.249222	0.296836
Heart	2	1	2	0.40723	0.479076	0.48617	0.386318	0.419962	0.364921	0.461798	0.460905	0.384427	0.351486	0.384442	0.362966	0.346969	0.409378	0.421444	0.462491	0.411289	0.431227	0.392932	0.30484	0.338959	0.396073	0.342337	0.341619	0.369304	0.315184	0.338996	0.364727	0.371806	0.375271	0.385771	0.478241	0.408886	0.388279	0.359134	0.297398	0.324693	0.399361	0.32869	0.378122	0.350771	0.365629	0.372593	0.263869	0.246483	0.319669
Polycystic ovary syndrome	2	1	2	0.455855	0.461532	0.513872	0.479678	0.354056	0.890146	0.78171	0.689986	0.651281	0.514291	0.400258	0.3551	0.559593	0.524481	0.61087	0.618181	0.620562	0.497674	0.445827	0.507118	0.502422	0.526693	0.501564	0.513082	0.383946	0.386255	0.544373	0.532163	0.554424	0.529301	0.563705	0.455377	0.427627	0.489407	0.517769	0.49463	0.645042	0.544272	0.353872	0.385761	0.542525	0.56446	0.525953	0.371602	0.414457	0.425425
Diazepam	2	1	2	0.398721	0.452086	0.4834	0.473239	0.44142	0.448331	0.467152	0.458162	0.476901	0.46793	0.462304	0.423648	0.430537	0.4615	0.516718	0.504848	0.521369	0.507167	0.54406	0.405504	0.464314	0.547761	0.489053	0.420152	0.546635	0.499042	0.496121	0.440008	0.484793	0.469089	0.432124	0.489673	0.485553	0.605516	0.603697	0.438868	0.532106	0.45299	0.500987	0.468515	0.500433	0.516961	0.481695	0.395803	0.377028	0.505943
Huntington's disease	2	1	2	0.0170186	0.00809706	0.00831059	0.00643863	0.0153271	0.00651644	0.00401563	0.0137174	0.00660528	0.00862543	0.00364977	0.00674241	0.00740482	0.0119447	0.00784604	0.0160269	0.00967738	0.00135606	0.0025188	0.00759727	0.00501419	0.00526693	0.006824	0.00654442	0.00976134	0.00772511	0.00494884	0.00908572	0.00919661	0.0112021	0.00897143	0.00381069	0.0136295	0.00124849	0.00440655	0.00929368	0.00651558	0.00228206	0.00397609	0.0101851	0.00935388	0.00994157	0.00617557	0.00546474	0.0073032	0.00721059
Fibromyalgia	2	1	2	0.265004	0.256407	0.234082	0.273642	0.206916	0.218952	0.240938	0.241427	0.24968	0.196229	0.191005	0.210138	0.250706	0.287759	0.348588	0.34	0.298789	0.284773	0.363966	0.283948	0.270766	0.550921	0.351436	0.235599	0.226138	0.299734	0.241256	0.282955	1.87217	0.802352	0.447076	0.434418	0.407183	0.335843	0.351422	0.303594	0.349669	0.346874	0.266398	0.272452	0.328555	0.284992	0.60006	0.44967	0.432715	0.426626
Zika virus	1	1	2	0	0	0	0	0	0	0	0	0	0	0	0	0	0	0	0	0	0	0	0	0	0	0	0	0	0	0	0	0	0	0	0	0	0	0	0	0	0	0	0	0	0	0	0	0	0
Penicillin	2	1	2	0.166539	0.167339	0.149591	0.173843	0.141009	0.147272	0.183381	0.18107	0.16249	0.173587	0.198304	0.144962	0.181947	0.152024	0.156921	0.192323	0.193548	0.181712	0.175056	0.148147	0.150426	0.171702	0.184248	0.170155	0.178958	0.177678	0.139805	0.181714	0.160284	0.148428	0.720705	0.274369	0.183999	0.197261	0.192786	0.15696	0.156374	0.18827	0.160369	0.143865	0.166031	0.152437	0.233642	0.171749	0.161583	0.193484
Ketamine	2	1	2	0.594435	0.54925	0.455698	0.42334	0.452149	0.458757	0.429673	0.407407	0.424059	0.369815	0.395392	0.637157	0.550072	0.405034	0.385577	0.407542	0.36774	0.347152	0.387895	0.344726	0.38509	0.350777	0.493603	0.356016	1.077	0.616464	0.482512	0.423135	0.424358	0.392074	0.396238	0.424891	0.494071	0.43697	0.392183	0.336638	0.934985	0.649247	0.443997	0.43796	0.390525	0.414232	0.330393	0.274798	0.294867	0.372547
Fentanyl	2	1	2	0.192067	0.198378	0.325498	0.207646	0.18086	0.211133	0.210152	0.209877	0.225901	0.16604	0.131392	0.143838	0.159733	0.152024	0.198393	0.156835	0.141532	0.146455	0.163722	0.144348	0.149423	0.155901	0.159227	0.155757	0.161062	0.222483	0.197954	0.164841	0.27984	0.246447	0.204848	0.215304	0.247036	0.162303	0.189482	0.15696	0.161804	0.203104	0.193503	0.183332	0.171878	0.199936	0.284076	0.165503	0.150629	0.171852
World Health Organization	2	1	2	0.223673	0.230766	0.229926	0.181891	0.176261	0.187674	0.218183	0.200274	0.219295	0.170352	0.161806	0.129229	0.176658	0.16614	0.180459	0.176296	0.180241	0.151879	0.181353	0.175687	0.185525	0.191716	0.184248	0.157066	0.14642	0.160682	0.149702	0.142776	0.15897	0.166632	0.148029	0.173386	0.12437	0.137333	0.153128	0.157993	0.18678	0.195116	0.168321	0.190971	0.189416	0.244121	0.163653	0.148329	0.162496	0.153826
Guillain Barr syndrome	2	1	2	0.233398	0.252358	0.231312	0.228571	0.167065	0.215043	0.240938	0.224966	0.223259	0.200541	0.222636	0.43938	0.426306	0.261698	0.243227	0.289629	0.239515	0.199341	0.255658	0.219371	0.254721	0.218051	0.203583	0.208112	0.248914	0.190038	0.357554	0.242718	0.408592	0.362669	0.288581	0.240073	0.206147	0.237212	0.274308	0.177613	0.208498	0.230488	0.198805	0.196063	0.264247	0.219819	0.283047	0.191266	0.201751	0.218721
Benzodiazepine	2	1	2	0.254063	0.260455	0.292256	0.23662	0.26056	0.291937	0.277079	0.297668	0.268174	0.25445	0.231152	0.257335	0.265516	0.248667	0.239865	0.25872	0.243144	0.227818	0.249361	0.22317	0.245695	0.226478	0.245664	0.22251	0.270064	0.233298	0.23507	0.221951	0.260133	0.259049	0.272133	0.262937	0.240221	0.225976	0.247868	0.206526	0.241076	0.240758	0.251819	0.262267	0.236185	0.243016	0.219233	0.187362	0.192622	0.216318
Dengue fever	2	1	2	0.150736	0.188931	0.152361	0.160966	0.182392	0.209829	0.323928	0.286694	0.196837	0.149867	0.181272	0.148333	0.180889	0.174827	0.183821	0.175151	0.171774	0.189849	0.177575	0.182334	0.171485	0.188556	0.188797	0.166228	0.174077	0.160682	0.266	0.20378	0.212836	0.225443	0.149524	0.142901	0.185703	1.25847	0.506753	0.257125	0.486496	0.313784	0.177599	0.212614	0.570587	0.818522	0.441553	0.200634	0.195361	0.179063
Ketogenic diet	2	1	2	0	0	0	0	0	0	0	0	0	0	0	0	0	0	0	0	0	0	0	0	0	0	0	0	0	0	0	0	0	0	0	0	0	0	0	0	0	0	0	0	0	0	0	0	0	0
Plantar fasciitis	2	1	2	0.390212	0.479076	0.451542	0.389537	0.390841	0.401413	0.420303	0.458162	0.430664	0.37305	0.364977	0.29779	0.368125	0.426752	0.440499	0.382357	0.433063	0.349864	0.430714	0.377014	0.448269	0.47297	0.376457	0.401827	0.437633	0.435696	0.435498	0.486735	0.48742	0.502696	0.390257	0.436323	0.376516	0.514376	0.515566	0.444031	0.488668	0.5089	0.426767	0.4787	0.55071	0.462835	0.441553	0.332568	0.366986	0.379757
Coronavirus disease 2019	2	1	2	0	0	0	0	0	0	0	0	0	0	0	0	0	0	0	0	0	0	0	0	0	0	0	0	0	0	0	0	0	0	0	0	0	0	0	0	0	0	0	0	0	0	0	0	0	0
Oxycodone	2	1	2	0.388996	0.211873	0.185603	0.286519	0.197719	0.233289	0.236922	0.179698	0.216653	0.182212	0.225069	0.20452	0.181947	0.200888	0.191668	0.207205	0.215322	0.225106	0.21032	0.186133	0.199565	0.19593	0.227467	0.18717	0.284706	0.324455	0.253628	0.237527	0.260133	0.194637	0.2198	0.253411	0.231702	0.209746	0.23575	0.182776	0.178092	0.178001	0.208082	0.241896	0.261909	0.209877	0.218204	0.153013	0.180754	0.257178
Narcissistic personality disorder	2	1	2	0.106974	0.152495	0.167597	0.160966	0.128747	0.160304	0.184719	0.164609	0.142674	0.140163	0.15329	0.124735	0.189352	0.145508	0.197272	0.160269	0.134274	0.162727	0.139793	0.116808	0.133377	0.132727	0.112596	0.125653	0.135032	0.139052	0.116298	0.131094	0.14846	0.142827	0.148029	0.137185	0.117555	0.133588	0.165246	0.547295	0.171577	0.148334	0.185551	0.145138	0.139139	0.196622	0.148214	0.103049	0.0894642	0.0973429
Psychopathy	2	1	2	0	0	0	0	0	0	0	0	0	0	0	0	0	0	0	0	0	0	0	0	0	0	0	0	0	0	0	0	0	0	0	0	0	0	0	0	0	0	0	0	0	0	0	0	0	0
Intersex	2	1	2	0	0	0	0	0	0	0	0	0	0	0	0	0	0	0	0	0	0	0	0	0	0	0	0	0	0	0	0	0	0	0	0	0	0	0	0	0	0	0	0	0	0	0	0	0	0
Escitalopram	2	1	2	0.137364	0.101213	0.0914165	0.0997988	0.133346	0.121206	0.107084	0.130316	0.128142	0.0808634	0.10706	0.0955174	0.106841	0.0912141	0.0952733	0.106465	0.130645	0.107129	0.0957143	0.0892679	0.102289	0.102178	0.0909866	0.0772241	0.0683293	0.131327	0.101451	0.106433	0.10379	0.113422	0.130086	0.114321	0.120962	0.118606	0.0826228	0.0733168	0.0966477	0.12209	0.0967515	0.104397	0.111077	0.101625	0.12557	0.0804097	0.0775965	0.0889306
Gabapentin	2	1	2	0.0571338	0.0782715	0.0637146	0.0804829	0.0521121	0.0755907	0.100391	0.101509	0.0898318	0.0646907	0.0669124	0.0674241	0.0793374	0.0803553	0.0941525	0.0778451	0.128225	0.0922121	0.0541541	0.0978148	0.0862441	0.100072	0.088712	0.0863863	0.0764638	0.072616	0.0779443	0.0778776	0.112987	0.0742141	0.104667	0.0762137	0.0664441	0.114861	0.0627933	0.0929368	0.0977337	0.114103	0.0914501	0.0738421	0.0912003	0.083951	0.0916043	0.0679189	0.0748578	0.0769129
Hand, foot and mouth disease	2	1	2	0.0498401	0.0431843	0.0470934	0.0692153	0.0490467	0.0912302	0.105745	0.085048	0.070016	0.0625344	0.0498802	0.0663003	0.0698169	0.0651529	0.0739769	0.0629629	0.0883061	0.0569546	0.0843797	0.080721	0.0591674	0.0452956	0.0557293	0.0615175	0.0959865	0.0448056	0.0519628	0.0843674	0.0748867	0.0742141	0.0583143	0.104794	0.0477034	0.0499394	0.0495737	0.0598926	0.0597261	0.0502054	0.0543399	0.0585644	0.0689849	0.0497078	0.0586679	0.0585508	0.045645	0.121378
Lorazepam	2	1	2	0.0705056	0.0971647	0.0872612	0.0885312	0.0950279	0.0781973	0.117792	0.0932785	0.0805844	0.0614562	0.0778617	0.0685478	0.0740482	0.0792694	0.0717352	0.0881481	0.0641126	0.0691591	0.10453	0.0769223	0.0812299	0.121139	0.0807506	0.0850774	0.126897	0.105061	0.0853675	0.0856653	0.112987	0.10502	0.0777524	0.0819297	0.0971105	0.0786546	0.0793179	0.0764147	0.0760151	0.0753081	0.107354	0.0993049	0.0912003	0.0850556	0.0710191	0.0889971	0.082161	0.0793164
Elizabeth Holmes	2	1	2	0	0	0	0	0	0	0	0	0	0	0	0	0	0	0	0	0	0	0	0	0	0	0	0	0	0	0	0	0	0	0	0	0	0	0	0	0	0	0	0	0	0	0	0	0	0
Adderall	2	1	2	0	0	0	0	0	0	0	0	0	0	0	0	0	0	0	0	0	0	0	0	0	0	0	0	0	0	0	0	0	0	0	0	0	0	0	0	0	0	0	0	0	0	0	0	0	0
Project MKUltra	2	1	2	0	0	0	0	0	0	0	0	0	0	0	0	0	0	0	0	0	0	0	0	0	0	0	0	0	0	0	0	0	0	0	0	0	0	0	0	0	0	0	0	0	0	0	0	0	0
global				26987504	27175517	25934940	24408602	26418010	28415349	29145685	28032313	27005001	26741345	24837900	26898760	28199840	27869743	27882895	27111385	27326764	24204918	26239367	28092173	27280967	26690125	26181101	25393109	22857135	24803555	26983272	26846985	26566008	26440870	25556429	23746076	25491626	25893518	27207934	25692918	26196805	26235536	24706762	25197285	25381195	25934095	26244197	26673129	26023062	24144111
				2015	2015	2015	2015	2015	2015	2015	2015	2015	2015	2015	2015	2015	2015	2015	2015	2015	2015	2015	2015	2015	2015	2015	2015	2015	2015	2015	2015	2015	2015	2015	2015	2015	2015	2015	2015	2015	2015	2015	2015	2015	2015	2015	2015	2015	2015
[truncated: 1,864 more columns]

## Sheet: vi
article	cluster_2016	cluster_2017-2019	cluster_2020	2015-07-01	2015-07-02	2015-07-03	2015-07-04	2015-07-05	2015-07-06	2015-07-07	2015-07-08	2015-07-09	2015-07-10	2015-07-11	2015-07-12	2015-07-13	2015-07-14	2015-07-15	2015-07-16	2015-07-17	2015-07-18	2015-07-19	2015-07-20	2015-07-21	2015-07-22	2015-07-23	2015-07-24	2015-07-25	2015-07-26	2015-07-27	2015-07-28	2015-07-29	2015-07-30	2015-07-31	2015-08-01	2015-08-02	2015-08-03	2015-08-04	2015-08-05	2015-08-06	2015-08-07	2015-08-08	2015-08-09	2015-08-10	2015-08-11	2015-08-12	2015-08-13	2015-08-14	2015-08-15
Sexual intercourse	1	1	2	15.5796	14.2203	15.0104	16.0843	16.8816	14.4265	13.0835	13.7525	13.7347	15.7886	14.7222	15.3893	13.3333	13.7626	16.5905	15.8708	14.115	15.4545	14.1595	12.1701	12.7478	13.6452	15.1659	14.45	16.046	16.2494	12.4506	15.3303	15.6048	16.5368	17.3698	16.6211	18.162	16.2536	15.1697	14.8959	16.5533	16.3482	19.4511	20.105	17.0845	15.5849	17.7468	17.8801	17.9178	18.66
Methamphetamine	1	1	2	8.64942	8.26432	7.28878	8.63376	8.73388	8.28642	7.74636	7.05632	7.3393	8.24957	8.57084	9.11285	8.5812	8.23832	7.49958	6.75913	6.24011	7.86642	7.8991	6.52758	8.48763	8.34662	8.76777	6.62759	7.44828	8.11312	7.56599	8.5376	6.90061	7.85714	7.6526	7.53919	6.66828	7.76539	7.93624	6.99413	6.96135	7.59208	7.72187	8.10203	8.29327	9.02282	6.8491	7.04969	6.8784	8.83527
Blood type	1	1	2	8.31266	7.85903	7.09834	6.45221	5.54904	7.21323	7.36155	6.53242	7.20911	8.50953	7.56613	6.98049	7.55556	7.70837	7.88895	7.67205	12.7439	11.0946	11.3607	8.94579	8.11077	8.47067	8.38498	8.04779	7.95402	6.86138	6.58907	7.64437	8.25328	9.30736	9.98654	7.6636	5.64985	6.21644	8.79328	8.52465	6.97924	8.75608	6.66057	6.67667	6.30151	6.27675	7.13714	8.18887	7.26902	5.69346
HIV/AIDS	1	1	2	2.58773	2.78414	2.40651	2.12609	2.93083	3.00844	3.06174	3.5036	4.99593	3.63951	3.34222	3.29913	2.64957	3.24394	3.25038	2.63343	2.93549	2.26345	2.20954	1.97566	2.29395	2.58728	3.08057	2.86294	3.10345	3.59295	3.53357	3.84296	2.78377	3.11688	3.29892	3.53322	3.5645	3.63486	2.74254	2.29578	2.25483	2.3975	2.1226	2.55064	2.86745	2.69258	3.24852	2.87271	2.37772	2.65579
Virus	2	1	2	1.15207	0.810573	0.986842	1.25716	1.07464	1.37227	0.736155	1.17878	1.2205	0.762565	0.963707	0.885134	1.1453	1.10808	0.846453	1.40449	1.00193	0.612245	1.16001	0.853485	0.868425	0.956938	1.34889	1.33003	1.81609	0.880853	1.12243	0.997092	1.13703	1.36364	1.12208	1.66708	1.72163	1.19785	0.668495	1.01442	1.41374	1.2335	0.969808	1.08777	1.18475	1.30171	1.20019	1.10616	0.91712	0.885263
Cannabis	2	1	2	0	0	0	0	0	0	0	0	0	0	0	0	0	0	0	0	0	0	0	0	0	0	0	0	0	0	0	0	0	0	0	0	0	0	0	0	0	0	0	0	0	0	0	0	0	0
Cancer	1	1	2	2.87132	2.46696	2.49307	2.5513	2.34467	2.97326	2.77731	2.42305	2.48983	2.66898	2.29649	2.81633	2.82051	2.64975	2.96259	2.66854	2.56636	2.44898	2.83557	2.67109	3.21154	2.9417	3.06234	3.06583	2.2069	2.38758	2.63978	2.67968	3.09743	2.38095	2.91741	4.45384	2.76431	2.97398	3.23963	3.02545	3.07802	2.76233	2.56176	3.03826	2.73008	2.44294	2.28837	2.59204	2.87024	2.20448
Heart	2	1	2	1.73697	2.18502	1.97368	2.08911	1.89527	2.19916	1.99097	2.35756	2.05045	1.95841	2.37851	2.27318	2.22222	2.00739	1.92991	3.01966	2.2148	1.89239	2.24636	1.73858	1.83516	1.94932	1.69522	2.9982	2.91954	2.52666	3.15943	2.20191	2.84258	2.90043	2.49102	2.16472	2.30359	2.25114	1.73123	2.31358	2.05798	1.98054	1.93962	1.93173	2.26648	2.08631	2.44839	2.74063	1.73234	1.51015
Obsessive compulsive disorder	2	1	2	2.09146	2.67841	2.09488	2.01516	2.85268	2.21675	2.0077	2.07924	1.92026	2.42634	2.15296	2.63528	2	2.42492	2.43779	2.14185	2.00387	2.13358	1.95176	2.21274	2.09733	2.17969	2.20561	2.38954	2.64368	3.05981	3.201	2.18114	2.39169	1.75325	1.86266	1.99054	1.89137	2.49897	2.17689	2.189	2.02219	2.20639	1.75663	2.21305	2.0261	1.85449	2.41639	2.22883	2.46264	2.22184
Paracetamol	2	1	2	2.49911	2.44934	2.26801	2.93955	1.97343	2.46305	2.3925	2.73412	2.09927	2.44367	1.8454	3.05773	2.13675	1.94315	2.21771	2.22963	2.09176	1.98516	2.3016	2.03888	2.03179	2.6936	2.16916	2.6826	2.68966	2.80482	2.70214	2.61737	3.09743	1.92641	2.31149	2.71212	2.8128	2.33375	2.57113	2.63392	2.54116	2.50174	2.28728	1.93173	2.18063	2.22896	2.08033	2.0142	2.2928	1.87467
Leonardo da Vinci	1	1	2	1.93194	2.20264	2.54501	1.92272	1.95389	2.05841	2.72712	2.5704	2.39219	2.32236	2.85011	2.01167	1.89744	1.99133	2.89487	2.59831	2.40816	1.9666	2.33843	1.94405	2.42504	2.16197	1.84105	2.5248	1.83908	2.45712	2.70214	2.20191	2.82298	2.61905	2.53591	2.56283	3.37051	2.25114	2.27974	3.34579	4.50966	3.12717	3.03751	2.96324	2.33516	2.85307	2.36838	3.12036	3.78736	5.2595
Body mass index	2	1	2	4.00567	4.2467	3.73961	3.27232	3.81008	3.53624	3.89828	4.22397	4.75183	3.77816	4.77753	3.90264	4.2906	4.15931	4.57085	4.09059	6.11707	6.82746	5.91051	7.60234	4.60429	5.77707	4.37477	4.48602	3.51724	3.8943	4.17793	4.6531	4.09724	4.09091	3.88241	4.47873	3.73424	4.10987	4.49092	4.71614	4.45598	3.99583	4.83074	4.65116	4.41277	5.27817	5.79293	5.0355	4.90829	4.44367
Down syndrome	2	1	2	1.50656	2.88987	2.57964	3.12442	2.16882	3.04363	6.99347	4.79699	3.44996	2.16638	2.56305	1.75015	6.71795	5.33162	3.58896	2.1243	1.86324	2.26345	1.7308	2.26015	1.9007	2.17969	2.44258	2.18665	1.51724	1.90079	1.55893	1.93187	2.66614	2.27273	2.22172	1.89102	2.44908	2.85006	1.85122	3.55935	1.66428	2.34538	3.73285	2.47562	2.35234	2.17546	1.69627	1.99769	3.56658	2.20448
COVID-19 pandemic	2	2	1	0	0	0	0	0	0	0	0	0	0	0	0	0	0	0	0	0	0	0	0	0	0	0	0	0	0	0	0	0	0	0	0	0	0	0	0	0	0	0	0	0	0	0	0	0	0
Ethanol	2	1	2	0.0177242	0.0881057	0	0.0184877	0.0195389	0.070373	0.0167308	0	0.0325468	0.103986	0.0410088	0	0.017094	0.0160591	0.0169291	0.0351124	0	0.0556586	0	0.0474158	0.0163854	0.124047	0.0182282	0.0901713	0.0229885	0	0	0	0.019604	0.021645	0.0448833	0.0497636	0.0969932	0.0619579	0	0	0.0894775	0.0694927	0.0182983	0.0187547	0.0343407	0	0.0320051	0.0330196	0.0169837	0.0520743
Shingles	2	1	2	2.57001	2.51982	2.71814	2.01516	1.52403	1.68895	1.50577	1.66994	2.00163	1.59445	1.49682	1.73003	1.91453	1.71832	1.76062	1.59761	1.66989	1.42857	1.45461	1.65955	1.03228	1.47085	1.31243	1.62308	1.44828	1.6458	1.6005	1.41255	1.23505	1.19048	1.12208	1.29385	0.969932	1.36307	0.994172	0.996619	1.27058	1.164	1.51876	1.35034	1.5625	1.23039	1.48824	1.46937	1.4606	1.2845
Sleep paralysis	2	2	2	3.50939	3.04846	3.47992	4.99168	3.88824	3.16678	2.59327	3.07793	2.94548	3.18891	3.28071	3.5003	3.35043	3.06729	3.62282	3.58146	3.39251	3.71058	3.68256	2.81334	3.09684	3.40245	2.67955	2.72768	2.32184	2.78164	3.45043	3.26132	3.17585	3.11688	2.76032	3.23464	3.07953	3.1805	2.79397	2.66951	2.98855	3.33565	4.06221	3.90098	3.33104	3.33452	2.84846	2.88922	3.31182	3.07238
Rape	2	2	2	1.84332	1.56828	1.97368	1.57145	1.7585	2.00563	1.84039	1.60445	1.36697	1.87175	1.90691	1.95132	1.58974	1.67015	1.43897	1.58006	1.54684	1.78108	1.54668	1.42248	1.24529	1.52401	1.87751	1.37511	2.06897	1.78489	1.746	1.64105	1.4507	1.2987	1.57092	1.61732	2.37633	2.02396	1.73123	1.70849	1.78955	1.89368	2.04941	1.87547	1.87157	1.65835	1.69627	1.66749	2.10598	1.78788
Syphilis	2	2	2	4.44878	3.06608	2.82202	3.29081	3.34115	3.32512	3.51347	3.02881	2.47356	2.16638	3.11667	3.19855	2.95726	2.8264	2.25157	2.6861	2.51362	2.96846	2.79875	4.37806	7.09487	3.79231	3.31754	4.1028	3.65517	3.22207	3.59593	3.67678	3.17585	3.41991	2.80521	3.48345	3.87973	3.94465	3.771	2.98986	2.80959	2.41487	2.36048	2.32558	2.8331	3.03138	2.80045	1.96467	2.24185	2.10033
Gout	2	2	2	1.47111	1.48018	2.04294	1.8118	1.52403	1.90007	1.48904	1.47348	1.74125	1.52513	1.98893	2.07202	1.77778	1.70226	1.72676	1.73806	2.07418	2.05937	1.84128	1.99147	1.54023	1.98476	1.47649	1.98377	1.6092	1.5299	2.07857	1.78646	2.15644	1.90476	2.26661	1.54267	1.33366	1.83808	2.24546	2.11781	2.07588	1.96317	1.64684	1.48162	1.8544	1.33738	1.44023	1.88212	1.42663	1.71845
Psoriasis	2	2	2	1.66608	1.72687	1.64474	1.47902	1.85619	2.14638	2.45943	3.53635	3.04312	2.47834	2.52204	2.59505	2.17094	2.64975	2.20078	2.49298	1.93356	1.91095	2.28319	4.29904	2.44142	2.41007	2.36967	2.16411	1.7931	2.50348	2.14093	1.97341	2.27406	1.99134	2.24417	1.59244	2.1581	2.58158	3.3939	2.59833	2.32641	2.97081	1.99451	2.15679	2.31799	2.83524	2.56041	1.93165	1.40965	1.64902
Leprosy	2	2	2	1.11663	0.828194	0.952216	1.38658	1.19187	1.14356	1.25481	1.04781	1.25305	0.797227	1.33279	1.12653	1.21368	1.02778	1.03267	1.33427	0.966778	0.909091	1.30731	1.01154	1.17975	1.57718	1.38534	1.03697	1.33333	1.25174	1.164	0.83091	0.705744	1.16883	0.897666	0.995272	1.60039	0.950021	1.18272	0.836448	1.1811	0.938151	1.29918	1.36909	1.18475	0.802425	0.944151	1.15569	1.18886	1.04149
Malaria	2	2	2	1.47111	1.19824	0.796399	1.3496	2.05158	1.95285	1.5225	1.65357	1.41579	1.62912	1.70187	1.48863	1.21368	1.55773	1.37125	1.61517	1.45896	1.33581	1.25207	1.69116	1.40914	1.73666	1.38534	1.30748	1.4023	1.25174	1.37186	1.10096	2.21525	1.21212	1.57092	2.48818	1.47915	1.44568	1.14844	1.56611	1.61059	1.09451	1.043	1.29407	1.80288	1.85449	1.34422	1.45286	1.42663	1.05884
Hand, foot and mouth disease	2	2	2	2.23325	2.1674	2.5277	1.60843	2.18835	1.75932	2.15827	1.93189	1.98535	2.39168	2.46053	1.89097	2.51282	1.92709	1.79448	2.0014	2.19722	1.76252	2.1543	1.99147	2.86744	2.14425	2.46081	1.98377	1.47126	1.92397	2.53586	2.09805	1.86238	2.01299	1.50359	1.69196	2.01261	2.10657	2.36544	1.88646	2.04009	2.08478	2.21409	1.68792	1.94025	1.99715	2.22436	2.31138	1.81726	2.06561
Schizophrenia	2	2	2	1.06345	0.898678	1.07341	1.27565	0.859711	0.738916	0.953656	1.83366	0.618389	0.970537	1.20976	0.945484	1.52137	1.26867	1.16811	1.10604	0.878889	1.28015	1.04953	1.42248	2.11371	1.50629	0.856726	0.901713	0.873563	0.904033	1.22636	1.18405	1.4507	1.51515	1.23429	0.895745	0.824442	1.09459	0.925609	2.2246	1.14531	1.26824	0.896615	1.08777	1.15041	1.65835	1.52024	1.50239	1.37568	1.18035
Parkinson's disease	2	2	2	2.02056	1.65639	1.78324	1.38658	1.7585	2.11119	2.04116	1.57171	1.74125	1.95841	1.61985	1.4484	1.64103	1.79862	1.64212	2.10674	1.79293	1.87384	1.32572	1.64375	1.80239	1.77211	1.95042	1.8936	1.56322	1.83125	1.78757	1.74491	1.52911	1.64502	1.92998	1.19433	1.79437	1.67286	1.49126	1.6373	1.9864	1.89368	1.93962	1.46287	2.23214	1.71184	1.58425	1.58494	1.69837	1.97882
Coronavirus	2	2	2	0	0	0	0	0	0	0	0	0	0	0	0	0	0	0	0	0	0	0	0	0	0	0	0	0	0	0	0	0	0	0	0	0	0	0	0	0	0	0	0	0	0	0	0	0	0
Alzheimer's disease	2	2	2	1.38249	2.11454	1.5928	1.38658	1.68034	1.60099	1.84039	1.55534	1.20423	1.55979	1.82489	1.83062	1.86325	1.46138	1.54055	1.65028	1.82809	1.50278	1.62033	1.86502	1.72047	1.3468	1.64054	1.46528	2.02299	1.62262	1.68364	1.66182	1.15664	1.60173	1.23429	1.3685	1.4064	1.54895	1.66267	1.31696	2.3801	1.40723	1.64684	1.85671	1.92308	2.01498	2.08033	1.30428	2.2928	2.23919
heart attack	2	2	2	1.94966	1.93833	3.49723	3.78998	2.40328	2.0936	1.87385	2.11198	2.5061	1.87175	1.61985	1.95132	1.91453	1.92709	1.89606	1.98385	1.86324	1.44712	2.007	1.69116	1.52384	1.73666	1.98688	1.44274	1.6092	1.76171	1.84993	1.99418	1.58792	1.51515	1.75045	1.14456	1.57614	1.42503	1.30271	1.77968	1.71797	1.25087	1.48216	1.83796	1.3908	1.48003	2.03233	1.73353	1.23981	1.24978
HIV	2	2	2	0.868486	1.18062	1.14266	0.88741	1.11372	1.00281	0.83654	1.52259	2.63629	1.76776	1.70187	1.10642	1.04274	0.979605	1.16811	1.14115	1.38864	0.816327	1.03112	1.23281	1.16336	1.43541	1.23952	0.946799	0.850575	0.834492	1.3095	1.05941	1.21545	1.06061	1.54847	1.54267	1.79437	1.77613	1.43984	1.01442	0.984252	1.26824	0.95151	1.01275	1.13324	0.96291	1.21619	1.08965	1.10394	0.798472
Penicillin	2	2	2	1.22297	1.42731	1.21191	1.33111	1.15279	0.932442	0.752886	1.01506	0.927583	1.24783	0.943203	0.925367	0.871795	1.12414	1.18503	0.82514	0.650378	0.742115	1.27048	1.54892	1.2289	0.83289	1.18483	1.4202	1.03448	1.01994	1.49657	1.74491	1.25466	1.08225	0.830341	1.24409	1.21242	0.970673	1.1313	0.943228	0.805297	1.09451	1.0064	0.825206	1.04739	1.10556	0.864138	1.07314	1.25679	0.694324
World Health Organization	2	2	2	1.04573	0.581498	0.657895	0.610094	0.410317	0.510204	0.568847	0.605763	0.602116	0.398614	0.594628	0.623617	0.666667	0.658423	0.660234	0.702247	0.580067	0.797774	0.84699	1.43828	0.491562	0.708843	0.747357	0.743913	0.597701	0.486787	0.644357	0.685501	0.607724	0.649351	0.67325	0.5474	0.436469	0.557621	0.719918	0.729667	1.03794	0.781793	0.658737	0.637659	0.635302	0.784593	0.848136	0.610863	0.577446	0.763756
Autism	2	2	2	0.833038	0.792952	1.24654	1.01682	1.15279	1.16115	1.12096	0.933202	0.748576	0.814558	0.861185	0.78455	0.871795	0.915369	1.18503	1.17626	1.03709	1.00186	0.84699	0.806069	0.802884	0.939217	0.911411	0.969342	0.827586	1.04312	0.976928	0.851683	0.705744	0.909091	0.763016	0.796218	1.11542	0.970673	1.02845	0.943228	1.02004	0.799166	0.933211	0.806452	1.13324	0.945078	0.896143	1.0071	0.832201	0.954695
Zika virus	1	2	2	0	0	0	0	0	0	0	0	0	0	0	0	0	0	0	0	0	0	0	0	0	0	0	0	0	0	0	0	0	0	0	0	0	0	0	0	0	0	0	0	0	0	0	0	0	0
Meningitis	2	2	2	2.02056	2.87225	3.3241	2.34794	2.0125	1.91766	1.99097	1.93189	2.16436	1.59445	1.76338	1.58922	1.40171	1.58985	1.4559	2.19452	2.19722	1.33581	1.27048	1.46989	1.573	1.75439	1.49471	1.55546	1.58621	1.90079	2.09936	1.39177	1.13703	1.45022	1.25673	1.79149	1.09117	1.38373	1.5941	1.60171	1.10952	1.61571	1.11619	1.80045	1.7342	1.65835	1.37622	1.40333	1.20584	1.54487
Pneumonia	2	2	2	1.55973	1.81498	1.26385	1.23868	1.56311	1.33709	1.33846	1.17878	1.70871	1.17851	1.18926	0.744317	1.12821	1.70226	1.5744	1.49228	1.21287	1.68831	1.41779	1.5015	1.2289	1.43541	1.20306	1.35257	1.05747	1.1822	1.3095	1.30868	0.921388	1.40693	1.57092	0.870863	0.921435	1.32177	1.28557	1.24577	1.09162	1.28562	1.13449	1.01275	1.01305	1.67618	1.13618	1.08965	1.4606	1.12828
Tuberculosis	2	2	2	1.59518	1.53304	1.22922	1.29414	1.4068	1.63617	1.72327	1.47348	1.85517	1.83709	1.78388	2.13237	1.74359	1.75044	1.5744	1.75562	1.75778	1.55844	1.08636	1.43828	1.70408	2.00248	1.98688	2.50225	1.90805	1.76171	1.95386	2.20191	2.09763	1.77489	1.79533	1.86614	1.84287	1.52829	2.10833	1.70849	1.77165	1.84156	1.40897	1.44411	1.99176	1.89016	1.69627	2.27836	1.97011	1.73581
Sepsis	2	2	2	2.07373	2.32599	2.23338	2.44038	2.42282	2.39268	2.40924	2.99607	2.44101	2.82496	2.07095	2.23295	2.32479	1.79862	2.08228	2.26475	2.07418	2.41187	2.007	2.18113	2.14649	2.0202	2.0051	2.2092	2.25287	1.99351	2.59821	1.828	2.4701	2.31602	2.1544	1.59244	1.91562	1.67286	2.07405	2.2068	2.04009	2.43224	1.72004	1.36909	2.43819	1.76534	2.06433	1.91514	1.69837	1.63166
MDMA	2	2	2	0.726693	0.581498	0.848338	0.850434	0.937866	0.809289	0.685963	0.91683	0.846216	0.935875	0.779168	1.04607	0.649573	1.15626	0.677163	0.82514	0.843734	0.816327	0.957466	0.727043	0.688186	0.779727	0.729129	0.698828	1.10345	1.34446	0.810642	0.810137	0.88218	1.06061	0.763016	1.0948	0.921435	0.86741	0.651354	0.569496	1.00215	0.573315	0.786825	1.01275	0.824176	0.731098	0.784125	0.742942	0.849185	0.954695
Attention deficit hyperactivity disorder	2	2	2	1.18752	1.55066	1.12535	0.979848	1.27003	1.24912	1.27154	1.04781	1.12286	1.33449	1.35329	1.26735	1.04274	1.23655	1.37125	1.36938	1.47653	1.2616	0.939054	1.32764	1.35999	1.0101	1.53117	1.64563	1.1954	1.0663	1.57971	1.1425	1.23505	1.01732	0.964991	1.19433	1.16392	1.38373	1.5941	1.44154	1.27058	1.56359	1.31747	1.68792	1.47665	1.21255	1.42423	1.22173	1.34171	1.30186
Suicide	2	2	2	0.79759	0.845815	0.675208	0.517656	0.996483	1.00281	0.870002	0.638507	0.553295	0.779896	0.69715	1.14665	0.923077	1.38108	1.01574	0.790028	0.562489	0.667904	0.883815	0.758653	1.09782	0.797448	0.856726	0.87917	0.758621	0.857673	0.685928	0.83091	0.568516	0.735931	0.5386	0.671809	0.800194	0.950021	0.685636	0.889838	0.823193	0.729673	0.84172	0.862716	0.807005	1.14123	0.800128	0.693413	0.968071	0.694324
Cocaine	2	2	2	0.478554	0.61674	0.709834	0.536143	0.488472	0.580577	0.535386	0.425671	0.423108	0.693241	0.676645	0.42245	0.598291	0.690541	0.761808	0.351124	0.615222	0.463822	0.84699	1.12217	0.688186	0.673401	0.874954	1.03697	0.827586	0.788132	0.727499	0.789364	0.842972	1.16883	0.987433	0.696691	1.11542	0.7848	0.719918	0.516106	0.590551	0.7123	1.0979	0.525131	0.686813	0.463623	0.976156	0.775962	0.577446	0.555459
Asperger syndrome	2	2	2	0	0	0	0	0	0	0	0	0	0	0	0	0	0	0	0	0	0	0	0	0	0	0	0	0	0	0	0	0	0	0	0	0	0	0	0	0	0	0	0	0	0	0	0	0	0
Typhoid fever	2	2	2	1.01028	0.969163	0.952216	0.813459	1.0551	1.23153	0.769617	1.04781	1.0415	0.953206	0.738159	1.28747	1.19658	1.15626	0.948028	0.96559	1.1074	0.705009	0.810164	0.742848	1.11421	0.850611	1.09369	0.834085	0.643678	0.811312	1.08086	0.914001	1.62713	1.19048	0.987433	2.11495	0.848691	0.929368	1.18272	1.05001	1.16321	0.938151	1.0064	0.787697	1.01305	1.49786	0.896143	1.02361	0.798234	1.21507
Smallpox	2	2	2	0.779865	0.61674	0.692521	0.961361	1.01602	0.967628	1.03731	0.753111	0.699756	0.831889	0.861185	0.7242	0.666667	0.786896	0.592517	0.790028	0.843734	0.593692	0.626036	0.648016	0.655415	0.513911	0.911411	0.698828	4.3908	1.99351	0.623571	0.789364	0.529308	0.47619	0.493716	0.671809	0.703201	0.7848	0.634213	0.587293	0.572656	0.76442	1.17109	0.637659	0.892857	0.945078	0.56009	0.808981	0.798234	0.885263
Measles	2	2	2	0.708968	0.563877	0.640582	0.628582	0.468933	0.686137	0.652501	0.622135	0.520749	0.537262	0.389584	0.4828	0.547009	0.642364	0.677163	0.544242	0.421867	0.500928	0.7181	0.521574	0.720957	0.531632	0.401021	0.518485	0.827586	0.64905	0.602785	0.540091	0.450892	0.38961	0.359066	0.447873	0.387973	0.289137	0.582791	0.516106	0.626342	0.7123	0.439158	0.262566	0.721154	0.659772	0.832133	0.660393	0.696332	0.433952
Black Death	2	2	2	0	0	0	0	0	0	0	0	0	0	0	0	0	0	0	0	0	0	0	0	0	0	0	0	0	0	0	0	0	0	0	0	0	0	0	0	0	0	0	0	0	0	0	0	0	0
Bipolar disorder	2	2	2	0.33676	0.669604	0.34626	0.369754	0.488472	0.369458	0.184039	0.327439	0.309194	0.225303	0.225548	0.3621	0.239316	0.337241	0.287794	0.316011	0.439445	0.333952	0.515559	0.3003	0.294937	0.3367	0.346336	0.608656	0.482759	0.533148	0.561214	0.2285	0.568516	0.584416	0.605925	0.298582	1.11542	0.516316	0.617072	0.5517	0.680029	0.7123	0.384263	0.712678	0.309066	0.588445	0.432069	0.429255	0.509511	2.91616
Dengue fever	2	2	2	0	0	0	0	0	0	0	0	0	0	0	0	0	0	0	0	0	0	0	0	0	0	0	0	0	0	0	0	0	0	0	0	0	0	0	0	0	0	0	0	0	0	0	0	0	0
Lysergic acid diethylamide	2	2	2	0	0	0	0	0	0	0	0	0	0	0	0	0	0	0	0	0	0	0	0	0	0	0	0	0	0	0	0	0	0	0	0	0	0	0	0	0	0	0	0	0	0	0	0	0	0
Coronavirus disease 2019	2	2	2	0	0	0	0	0	0	0	0	0	0	0	0	0	0	0	0	0	0	0	0	0	0	0	0	0	0	0	0	0	0	0	0	0	0	0	0	0	0	0	0	0	0	0	0	0	0
Cerebral palsy	2	2	2	0.850762	0.969163	1.14266	0.905898	0.664322	0.774103	0.769617	1.27701	0.992677	0.935875	0.656141	0.7242	0.683761	1.01172	0.694092	1.07093	0.527333	0.927644	0.754925	0.853485	0.786498	0.708843	0.911411	0.563571	0.367816	0.67223	0.644357	0.914001	0.901784	0.887446	0.897666	0.746454	0.533463	0.7848	0.925609	1.05001	1.00215	0.955525	0.677036	0.731433	0.755495	0.713267	0.832133	0.875021	0.968071	0.64225
Sigmund Freud	2	2	2	0.478554	0.475771	0.536704	0.332779	0.312622	0.562984	0.384808	0.491159	0.374288	0.554593	0.635637	0.9656	0.974359	0.369359	0.304723	0.438904	0.228511	0.575139	0.497146	0.474158	0.360478	0.513911	0.364564	0.721371	0.45977	0.625869	0.561214	0.415455	0.450892	0.584416	0.5386	0.398109	0.509214	0.330442	0.325677	0.533903	0.429492	0.608061	0.329369	0.487622	0.326236	0.392297	0.496079	0.610863	0.390625	0.468669
Ketamine	2	2	2	0	0	0	0	0	0	0	0	0	0	0	0	0	0	0	0	0	0	0	0	0	0	0	0	0	0	0	0	0	0	0	0	0	0	0	0	0	0	0	0	0	0	0	0	0	0
Pandemic	2	2	2	0.177242	0.211454	0.0519391	0.147902	0.0976944	0.0175932	0.117116	0.180092	0.244101	0.0866551	0.102522	0.100583	0.0683761	0.0642364	0.0507872	0.0702247	0.0527333	0.166976	0.147303	0.173858	0.0983123	0.124047	0.0546847	0.0450857	0.114943	0.0463607	0.103928	0.083091	0.039208	0.0865801	0.13465	0.0497636	0	0.0826105	0.102845	0.124577	0.143164	0.0868659	0.10979	0.0562641	0.120192	0.160485	0.160026	0.0825491	0.0849185	0.0520743
Trypophobia	2	2	2	0	0	0	0	0	0	0	0	0	0	0	0	0	0	0	0	0	0	0	0	0	0	0	0	0	0	0	0	0	0	0	0	0	0	0	0	0	0	0	0	0	0	0	0	0	0
Influenza	2	2	2	0.248139	0.281938	0.294321	0.295803	0.234467	0.228712	0.351347	0.261952	0.471928	0.450607	0.410088	0.321867	0.188034	0.224827	0.203149	0.22823	0.281245	0.445269	0.276192	0.205469	0.409635	0.265816	0.328108	0.270514	0.275862	0.301344	0.394928	0.394682	0.137228	0.21645	0.246858	0.174173	0.29098	0.619579	0.325677	0.427122	0.250537	0.347464	0.402562	0.375094	0.206044	0.463623	0.352056	0.280667	0.339674	0.190939
Anemia	2	2	2	0.354484	0.440529	0.17313	0.258828	0.195389	0.175932	0.384808	0.130976	0.374288	0.121317	0.225548	0.18105	0.222222	0.305123	0.220078	0.333567	0.105467	0.12987	0.257779	0.221274	0.229395	0.230374	0.20051	0.383228	0.16092	0.162262	0.228643	0.353137	0.431288	0.17316	0.201975	0.149291	0.14549	0.206526	0.205691	0.213561	0.250537	0.347464	0.292772	0.206302	0.274725	0.374465	0.176028	0.330196	0.152853	0.190939
Borderline personality disorder	2	2	2	0.106345	0.193833	0.190443	0.314291	0.156311	0.105559	0.0501924	0.0654879	0.113914	0.155979	0.123026	0.0804667	0.102564	0.112414	0.0846453	0.175562	0.1582	0.0742115	0.110477	0.158053	0.0983123	0.0708843	0.164054	0.202885	0.045977	0.162262	0.166286	0.103864	0.156832	0.04329	0.13465	0.0497636	0.169738	0.268484	0.0857045	0.106781	0.232641	0.156359	0.146386	0.150038	0.137363	0.0713267	0.144023	0.0660393	0.254755	0.173581
Amphetamine	2	2	2	0.159518	0.281938	0.311634	0.129414	0.254005	0.439831	0.2175	0.130976	0.130187	0.190641	0.102522	0.1207	0.0512821	0.128473	0.220078	0.193118	0.123044	0.222635	0.7181	0.205469	0.196625	0.124047	0.236967	0.360685	0.482759	0.278164	0.228643	0.394682	0.215644	0.324675	0.2693	0.248818	0.242483	0.351095	0.222832	0.124577	0.107373	0.0694927	0.0914913	0.150038	0.0858516	0.10699	0.176028	0.181608	0.237772	0.0347162
Heroin	2	2	2	0.0177242	0.0528634	0	0	0.0781555	0.0527797	0.0167308	0	0.0162734	0.0693241	0	0.0201167	0.017094	0.0160591	0.0169291	0.0702247	0.0703111	0.0371058	0	0.0790264	0.0163854	0.0531632	0.109369	0.0901713	0.0229885	0.0463607	0.0207857	0.0415455	0.09802	0.0865801	0	0.174173	0.14549	0.0206526	0.137127	0.071187	0.0178955	0.0173732	0.0182983	0	0.0171703	0.0713267	0.0800128	0.0660393	0.0169837	0.0520743
Spanish flu	2	2	2	0.0531726	0.0176211	0.034626	0.0184877	0.0390778	0.0527797	0.0334616	0.016372	0	0	0.0205044	0.0201167	0.017094	0	0	0	0.0175778	0.0371058	0	0.0158053	0.0327708	0.0354421	0.0182282	0	0.0229885	0.0231803	0.0207857	0.0415455	0	0	0.0224417	0	0	0.0206526	0.0514227	0.0177968	0.071582	0.0173732	0.10979	0.0750188	0.0858516	0	0.0160026	0.0495295	0	0.0173581
Intersex	2	2	2	0	0	0	0	0	0	0	0	0	0	0	0	0	0	0	0	0	0	0	0	0	0	0	0	0	0	0	0	0	0	0	0	0	0	0	0	0	0	0	0	0	0	0	0	0	0
Vitiligo	2	2	2	0.248139	0.352423	0.328947	0.277316	0.508011	0.475018	0.468462	0.327439	0.211554	0.34662	0.348575	0.442567	0.444444	0.433596	0.474014	0.561798	0.333978	0.538033	0.441908	0.56899	0.63903	0.478469	0.419249	0.405771	0.367816	0.370885	0.332571	0.436228	0.29406	0.194805	0.291741	0.348345	0.218235	0.433705	0.325677	0.569496	0.447387	0.295344	0.347667	0.618905	0.309066	0.42796	0.448072	0.511805	0.407609	0.607533
Lyme disease	2	2	2	0	0	0	0	0	0	0	0	0	0	0	0	0	0	0	0	0	0	0	0	0	0	0	0	0	0	0	0	0	0	0	0	0	0	0	0	0	0	0	0	0	0	0	0	0	0
Lymphoma	2	2	2	0	0	0	0	0	0	0	0	0	0	0	0	0	0	0	0	0	0	0	0	0	0	0	0	0	0	0	0	0	0	0	0	0	0	0	0	0	0	0	0	0	0	0	0	0	0
Female genital mutilation	2	2	2	0.0886211	0.317181	0.138504	0.147902	0.234467	0.228712	0.0669232	0.130976	0.195281	0.103986	0.369079	0.1207	0.17094	0.0481773	0.0338581	0.193118	0.105467	0.0927644	0.0368256	0.0790264	0.0819269	0.0708843	0.145826	0.180343	0.114943	0.162262	0.1455	0.103864	0.039208	0.17316	0.13465	0.0497636	0.169738	0.0619579	0.102845	0.071187	0.071582	0.0521195	0.0365965	0.0562641	0.171703	0.142653	0.0800128	0.165098	0.13587	0.0520743
Diazepam	2	2	2	0	0	0	0	0	0	0	0	0	0	0	0	0	0	0	0	0	0	0	0	0	0	0	0	0	0	0	0	0	0	0	0	0	0	0	0	0	0	0	0	0	0	0	0	0	0
Benzodiazepine	2	2	2	0	0	0	0	0	0	0	0	0	0	0	0	0	0	0	0	0	0	0	0	0	0	0	0	0	0	0	0	0	0	0	0	0	0	0	0	0	0	0	0	0	0	0	0	0	0
Dissociative identity disorder	2	2	2	0	0	0	0	0	0	0	0	0	0	0	0	0	0	0	0	0	0	0	0	0	0	0	0	0	0	0	0	0	0	0	0	0	0	0	0	0	0	0	0	0	0	0	0	0	0
Ketogenic diet	2	2	2	0	0	0	0	0	0	0	0	0	0	0	0	0	0	0	0	0	0	0	0	0	0	0	0	0	0	0	0	0	0	0	0	0	0	0	0	0	0	0	0	0	0	0	0	0	0
Guillain Barr syndrome	2	2	2	0.194966	0	0.017313	0.0369754	0.117233	0.105559	0.250962	0.0491159	0.113914	0.0693241	0.0205044	0.100583	0.0512821	0.112414	0.0677163	0.175562	0.0703111	0.0927644	0.0736513	0.0790264	0.147468	0.0531632	0.0182282	0.0225428	0.045977	0.069541	0.0415714	0.0415455	0.019604	0.021645	0.0448833	0.0248818	0.0242483	0.103263	0.119986	0.071187	0.143164	0.0347464	0.0182983	0.112528	0.0343407	0.0356633	0.0640102	0.0660393	0.0679348	0.0347162
Elizabeth Holmes	2	2	2	0.0354484	0.0528634	0.952216	0.443705	0.898789	0.387051	0.20077	0.0654879	0.0976404	0.0693241	0.123026	0.0804667	0.0683761	0.0481773	0.237007	0.245787	0.175778	0.111317	0.165715	0.142248	0.131083	0.106326	0.164054	0.202885	0.137931	0.0231803	0.332571	0.332364	0.372476	0.108225	0.13465	0.174173	0.363725	0.351095	0.274254	0.195764	0.250537	0.0868659	0.10979	0.0562641	0.0343407	0.21398	0.272044	0.115569	0.186821	0.156223
Crohn's disease	2	2	2	0.0177242	0	0.0519391	0	0	0.0527797	0	0.016372	0.0325468	0.017331	0	0	0	0.0160591	0.0169291	0	0.0527333	0	0	0.0316106	0.0327708	0.0177211	0.0182282	0.0225428	0.0229885	0	0.0623571	0.0207727	0.019604	0.021645	0	0.0248818	0.0242483	0.0413052	0.0342818	0.0177968	0	0	0.0365965	0.0187547	0.0343407	0.0178317	0	0.0165098	0.0169837	0.104149
Leukemia	2	2	2	0	0	0	0	0	0	0	0	0	0	0	0	0	0	0	0	0	0	0	0	0	0	0	0	0	0	0	0	0	0	0	0	0	0	0	0	0	0	0	0	0	0	0	0	0	0
Fentanyl	2	2	2	0	0	0	0	0	0	0	0	0	0	0	0	0	0	0	0	0	0	0	0	0	0	0	0	0	0	0	0	0	0	0	0	0	0	0	0	0	0	0	0	0	0	0	0	0	0
Marfan syndrome	2	2	2	0	0	0	0	0	0	0	0	0	0	0	0	0	0	0	0	0	0	0	0	0	0	0	0	0	0	0	0	0	0	0	0	0	0	0	0	0	0	0	0	0	0	0	0	0	0
Synesthesia	2	2	2	0.0354484	0.0528634	0.0865651	0.0369754	0.0390778	0.0527797	0.100385	0.114604	0.0488202	0.034662	0.0820176	0	0.017094	0.0160591	0	0.0175562	0.0703111	0	0.0184128	0.0790264	0.0819269	0.106326	0.0729129	0.1578	0.114943	0.0463607	0.0207857	0.0207727	0	0.0649351	0.067325	0.0746454	0.0969932	0.0619579	0.0171409	0.0533903	0.071582	0.104239	0.0365965	0.0562641	0.0858516	0.0356633	0.0320051	0.0495295	0.101902	0.0867905
Dopamine	2	2	2	0	0	0	0	0	0	0	0	0	0	0	0	0	0	0	0	0	0	0	0	0	0	0	0	0	0	0	0	0	0	0	0	0	0	0	0	0	0	0	0	0	0	0	0	0	0
Narcissistic personality disorder	2	2	2	0	0	0	0	0	0	0	0	0	0.017331	0	0	0	0	0.0169291	0	0	0.0185529	0	0	0	0	0	0	0	0	0	0	0.019604	0	0	0	0	0	0.0342818	0	0.0178955	0	0.0182983	0.0187547	0	0	0	0	0	0
Polycystic ovary syndrome	2	2	2	0	0	0	0	0	0	0	0	0	0	0	0	0	0	0	0	0	0	0	0	0	0	0	0	0	0	0	0	0	0	0	0	0	0	0	0	0	0	0	0	0	0	0	0	0	0
Tramadol	2	2	2	0	0	0	0	0	0	0	0	0	0	0	0	0	0	0	0	0	0	0	0	0	0	0	0	0	0	0	0	0	0	0	0	0	0	0	0	0	0	0	0	0	0	0	0	0	0
Cystic fibrosis	2	2	2	0	0	0	0	0	0	0	0	0	0	0	0	0	0	0	0	0	0	0	0	0	0	0	0	0	0	0	0	0	0	0	0	0	0	0	0	0	0	0	0	0	0	0	0	0	0
Amyotrophic lateral sclerosis	2	2	2	0	0	0	0	0	0	0	0	0	0	0	0	0	0	0	0	0	0	0	0	0	0	0	0	0	0	0	0	0	0	0	0	0	0	0	0	0	0	0	0	0	0	0	0	0	0
Fibromyalgia	2	2	2	0	0	0	0	0	0	0	0	0	0	0	0	0	0	0	0	0	0	0	0	0	0	0	0	0	0	0	0	0	0	0	0	0	0	0	0	0	0	0	0	0	0	0	0	0	0
Gabapentin	2	2	2	0	0	0	0	0	0	0	0	0	0	0	0	0	0	0	0	0	0	0	0	0	0	0	0	0	0	0	0	0	0	0	0	0	0	0	0	0	0	0	0	0	0	0	0	0	0
Huntington's disease	2	2	2	0	0	0	0	0	0	0	0	0	0	0	0	0	0	0	0	0	0	0	0	0	0	0	0	0	0	0	0	0	0	0	0	0	0	0	0	0	0	0	0	0	0	0	0	0	0
Lobotomy	2	2	2	0	0	0	0	0	0	0	0	0	0	0	0	0	0	0	0	0	0	0	0	0	0	0	0	0	0	0	0	0	0	0	0	0	0	0	0	0	0	0	0	0	0	0	0	0	0
Oxycodone	2	2	2	0	0	0	0	0	0	0	0	0	0	0	0	0	0	0	0	0	0	0	0	0	0	0	0	0	0	0	0	0	0	0	0	0	0	0	0	0	0	0	0	0	0	0	0	0	0
Bubonic plague	2	2	2	0	0	0	0	0	0	0	0	0	0	0	0	0	0	0	0	0	0	0	0	0	0	0	0	0	0	0	0	0	0	0	0	0	0	0	0	0	0	0	0	0	0	0	0	0	0
Psychopathy	2	2	2	0	0	0	0	0	0	0	0	0	0	0	0	0	0	0	0	0	0	0	0	0	0	0	0	0	0	0	0	0	0	0	0	0	0	0	0	0	0	0	0	0	0	0	0	0	0
Multiple sclerosis	2	2	2	0	0	0	0	0	0	0	0	0	0	0	0	0	0	0	0	0	0	0	0	0	0	0	0	0	0	0	0	0	0	0	0	0	0	0	0	0	0	0	0	0	0	0	0	0	0
global				1521668	1647123	1631476	1493554	1512680	1741575	1757490	1695440	1663746	1627252	1490688	1575397	1737560	1803756	1780980	1781514	1532880	1500311	1697568	1755520	1531836	1712355	1803739	1821424	1607122	1608014	1580449	1536597	1802490	2057556	2084494	2111947	2118757	1840298	1774033	1644637	1714584	1809959	1688622	1557663	1680162	1702040	1704071	1680634	1666025	1495368
				2015	2015	2015	2015	2015	2015	2015	2015	2015	2015	2015	2015	2015	2015	2015	2015	2015	2015	2015	2015	2015	2015	2015	2015	2015	2015	2015	2015	2015	2015	2015	2015	2015	2015	2015	2015	2015	2015	2015	2015	2015	2015	2015	2015	2015	2015
[truncated: 1,864 more columns]
