# Supplementary material for: Assessing Public Interest Based on Wikipedia’s Most Visited Medical Articles During the SARS-CoV-2 Outbreak: Search Trends Analysis
Source: J Med Internet Res. 2021 Apr 12;23(4):e26331. doi: 10.2196/26331 (PMC8049630; doi:10.2196/26331)
Supplement: Multimedia Appendix 2 [file jmir_v23i4e26331_app2.xlsx]

## Sheet: S1_Coverage
	en	de	es	fr	it	nl	pl	ru	vi
Bed bug	+	-	-	+	-	+	-	-	-
Chronic traumatic encephalopathy	+	+	+	+	+	+	-	-	-
Alprazolam	+	+	+	+	+	+	+	+	-
Plantar fasciitis	+	+	+	+	+	+	-	+	-
Escitalopram	+	+	+	+	+	+	+	+	-
Lorazepam	+	+	+	+	+	+	+	+	-
Adderall	+	-	+	+	+	-	+	+	-
Project MKUltra	+	+	+	+	+	+	+	+	-
Cancer	+	+	+	+	-	+	+	+	+
Coronavirus	+	-	-	+	-	+	+	-	+
Trypophobia	+	-	+	+	+	+	+	+	+
Ketogenic diet	+	+	+	+	+	+	-	+	+
Elizabeth Holmes	+	+	+	+	+	-	+	+	+
Bubonic plague	+	-	+	+	-	+	-	+	+
Psychopathy	+	+	+	+	+	+	-	+	+

## Sheet: S2_Yearly Top 10
en	en	en	en	en	en	de	de	de	de	de	de	es	es	es	es	es	es	fr	fr	fr	fr	fr	fr	it	it	it	it	it	it	nl	nl	nl	nl	nl	nl	pl	pl	pl	pl	pl	pl	ru	ru	ru	ru	ru	ru	vi	vi
2015	2016	2017	2018	2019	2020	2015	2016	2017	2018	2019	2020	2015	2016	2017	2018	2019	2020	2015	2016	2017	2018	2019	2020	2015	2016	2017	2018	2019	2020	2015	2016	2017	2018	2019	2020	2015	2016	2017	2018	2019	2020	2015	2016	2017	2018	2019	2020	2015	2016
Sexual intercourse	Zika virus	Sexual intercourse	Sexual intercourse	Elizabeth Holmes	Coronavirus	Asperger syndrome	Asperger syndrome	Asperger syndrome	Asperger syndrome	Asperger syndrome	Spanish flu	Leonardo da Vinci	Asperger syndrome	Asperger syndrome	Leonardo da Vinci	Leonardo da Vinci	COVID-19 pandemic	Schizophrenia	Leonardo da Vinci	Leonardo da Vinci	Leonardo da Vinci	Leonardo da Vinci	Coronavirus	Asperger syndrome	Asperger syndrome	Asperger syndrome	Asperger syndrome	Asperger syndrome	Spanish flu	MDMA	Bipolar disorder	Leonardo da Vinci	Bipolar disorder	Leonardo da Vinci	Spanish flu	Asperger syndrome	Asperger syndrome	Asperger syndrome	Asperger syndrome	Asperger syndrome	Coronavirus	Autism	Autism	Autism	Autism	Measles	COVID-19 pandemic	Sexual intercourse	Sexual intercourse
Asperger syndrome	Sexual intercourse	Leonardo da Vinci	Leonardo da Vinci	Asperger syndrome	COVID-19 pandemic	Multiple sclerosis	Multiple sclerosis	Tuberculosis	Bipolar disorder	Autism	COVID-19 pandemic	Asperger syndrome	Leonardo da Vinci	Leonardo da Vinci	Asperger syndrome	Asperger syndrome	Coronavirus disease 2019	Leonardo da Vinci	Lyme disease	Schizophrenia	Schizophrenia	Asperger syndrome	COVID-19 pandemic	Leonardo da Vinci	Leonardo da Vinci	Leonardo da Vinci	Leonardo da Vinci	Leonardo da Vinci	COVID-19 pandemic	Bipolar disorder	Leonardo da Vinci	Bipolar disorder	Asperger syndrome	Bipolar disorder	Coronavirus	Blood type	Schizophrenia	Blood type	Measles	Bipolar disorder	Coronavirus disease 2019	Leonardo da Vinci	Schizophrenia	Schizophrenia	Schizophrenia	Obsessive compulsive disorder	Spanish flu	Methamphetamine	Methamphetamine
Lyme disease	Asperger syndrome	Asperger syndrome	Asperger syndrome	Sexual intercourse	Spanish flu	Borderline personality disorder	Borderline personality disorder	Borderline personality disorder	Tuberculosis	Borderline personality disorder	Pandemic	Paracetamol	Dengue fever	Paracetamol	Paracetamol	Paracetamol	Black Death	Asperger syndrome	Zika virus	Asperger syndrome	Asperger syndrome	Schizophrenia	Spanish flu	Crohn's disease	Meningitis	Crohn's disease	Lyme disease	Crohn's disease	Coronavirus disease 2019	Asperger syndrome	Schizophrenia	Asperger syndrome	Leonardo da Vinci	Asperger syndrome	Coronavirus disease 2019	Multiple sclerosis	Blood type	Bipolar disorder	Syphilis	Cannabis	Black Death	Schizophrenia	Leonardo da Vinci	Leonardo da Vinci	Obsessive compulsive disorder	Gout	Pandemic	Blood type	Blood type
Leonardo da Vinci	Leonardo da Vinci	Tuberculosis	Borderline personality disorder	Leonardo da Vinci	Coronavirus disease 2019	Tuberculosis	Amyotrophic lateral sclerosis	Autism	Sexual intercourse	Fibromyalgia	Coronavirus disease 2019	Dengue fever	Zika virus	Blood type	Sigmund Freud	Sigmund Freud	Spanish flu	Lyme disease	Asperger syndrome	Body mass index	Lyme disease	Lyme disease	Coronavirus disease 2019	Bipolar disorder	Crohn's disease	Lyme disease	Crohn's disease	Lyme disease	Black Death	Leonardo da Vinci	Asperger syndrome	Tuberculosis	Borderline personality disorder	Tramadol	Pandemic	Schizophrenia	Lyme disease	Syphilis	Schizophrenia	Cocaine	Pandemic	Alzheimer's disease	Alzheimer's disease	Obsessive compulsive disorder	Measles	Schizophrenia	Bubonic plague	Body mass index	Zika virus
Narcissistic personality disorder	Tuberculosis	Schizophrenia	Crohn's disease	Black Death	Black Death	Hand, foot and mouth disease	Bipolar disorder	Schizophrenia	Autism	Tuberculosis	Asperger syndrome	Heart	Sigmund Freud	Sigmund Freud	Lysergic acid diethylamide	Black Death	Virus	Crohn's disease	Schizophrenia	Lyme disease	Bipolar disorder	Borderline personality disorder	Black Death	Blood type	Bipolar disorder	Bipolar disorder	Bipolar disorder	Blood type	Asperger syndrome	Borderline personality disorder	Ethanol	Borderline personality disorder	Crohn's disease	Borderline personality disorder	Influenza	Lyme disease	Multiple sclerosis	Schizophrenia	Cocaine	Amphetamine	COVID-19 pandemic	Parkinson's disease	Pneumonia	Alzheimer's disease	Syphilis	Autism	Obsessive compulsive disorder	HIV/AIDS	HIV/AIDS
Schizophrenia	Lyme disease	Lyme disease	Bipolar disorder	Ketogenic diet	Pandemic	Bipolar disorder	Hand, foot and mouth disease	Bipolar disorder	Borderline personality disorder	Sexual intercourse	Influenza	Trypophobia	Paracetamol	HIV/AIDS	Black Death	Sleep paralysis	Leonardo da Vinci	Bipolar disorder	Body mass index	Sexual intercourse	Body mass index	Sleep paralysis	Leonardo da Vinci	Multiple sclerosis	Blood type	Borderline personality disorder	Fibromyalgia	Tuberculosis	Pandemic	Ethanol	Borderline personality disorder	Ethanol	Tuberculosis	MDMA	COVID-19 pandemic	Cannabis	Leonardo da Vinci	Leonardo da Vinci	Bipolar disorder	Schizophrenia	Virus	Blood type	Parkinson's disease	Lyme disease	Lyme disease	Asperger syndrome	Pneumonia	Hand, foot and mouth disease	Cancer
Bipolar disorder	Bipolar disorder	Black Death	Ketogenic diet	Pneumonia	World Health Organization	Amyotrophic lateral sclerosis	Autism	Sexual intercourse	Schizophrenia	Bipolar disorder	Virus	Blood type	Blood type	Black Death	Sleep paralysis	Heart	Pandemic	MDMA	Crohn's disease	Bipolar disorder	Female genital mutilation	Crohn's disease	Pandemic	MDMA	Autism	Tuberculosis	Autism	Autism	Virus	Schizophrenia	Autism	Autism	Meningitis	Ethanol	Virus	Bipolar disorder	Autism	Lyme disease	Borderline personality disorder	Leonardo da Vinci	Asperger syndrome	Syphilis	Blood type	Syphilis	Leonardo da Vinci	Pneumonia	Schizophrenia	Leonardo da Vinci	Leonardo da Vinci
Tuberculosis	Schizophrenia	Pneumonia	Fentanyl	Borderline personality disorder	Bubonic plague	Schizophrenia	Schizophrenia	Body mass index	Amyotrophic lateral sclerosis	Schizophrenia	Sexual intercourse	Virus	Heart	Virus	Alprazolam	Lysergic acid diethylamide	Sigmund Freud	Amyotrophic lateral sclerosis	Lymphoma	Amyotrophic lateral sclerosis	Autism	Tuberculosis	Virus	Lyme disease	Sigmund Freud	Autism	Syphilis	Bipolar disorder	Leonardo da Vinci	Fibromyalgia	Tuberculosis	Schizophrenia	Autism	Crohn's disease	Bipolar disorder	Shingles	Syphilis	Autism	Cannabis	Ethanol	Spanish flu	Tuberculosis	Tuberculosis	Psoriasis	Alzheimer's disease	Syphilis	Bipolar disorder	Cancer	Body mass index
Trypophobia	Narcissistic personality disorder	Fentanyl	Black Death	Crohn's disease	Sexual intercourse	Sexual intercourse	Zika virus	Multiple sclerosis	Body mass index	Amyotrophic lateral sclerosis	Sigmund Freud	Sigmund Freud	Virus	Tuberculosis	HIV/AIDS	Penicillin	Bubonic plague	Borderline personality disorder	Tramadol	Female genital mutilation	Sexual intercourse	Lymphoma	Sigmund Freud	Cystic fibrosis	Multiple sclerosis	Blood type	Tuberculosis	Sigmund Freud	Lyme disease	Autism	Fibromyalgia	MDMA	Ethanol	Lobotomy	Black Death	Autism	Bipolar disorder	Borderline personality disorder	Ethanol	Syphilis	Influenza	Amphetamine	Obsessive compulsive disorder	MDMA	Psoriasis	Sleep paralysis	Lyme disease	Down syndrome	Paracetamol
Sleep paralysis	Pneumonia	Bipolar disorder	Pneumonia	Lyme disease	Virus	Autism	Tuberculosis	Hand, foot and mouth disease	Fibromyalgia	Multiple sclerosis	Tuberculosis	Tuberculosis	HIV/AIDS	Heart	Heart	Blood type	Asperger syndrome	Shingles	Bipolar disorder	Malaria	Fibromyalgia	Syphilis	Lyme disease	Autism	Tuberculosis	Syphilis	Blood type	HIV	Sigmund Freud	Crohn's disease	Meningitis	Sexual intercourse	MDMA	Sexual intercourse	Asperger syndrome	Leonardo da Vinci	Cannabis	Ethanol	Lyme disease	Multiple sclerosis	Bipolar disorder	Pneumonia	Lyme disease	Blood type	MDMA	Leonardo da Vinci	Asperger syndrome	Sleep paralysis	Obsessive compulsive disorder
[truncated: 4 more columns]

## Sheet: S2_Yearly Statistics
Article	All	en	de	es	fr	it	nl	pl	ru	vi	2015	2016	2017	2018	2019	2020	2015-2019
Leonardo da Vinci	40	5	0	6	6	6	5	4	5	3	8	8	8	6	7	3	37
Asperger syndrome	42	5	6	6	5	6	6	6	2	0	7	7	7	7	8	6	36
Bipolar disorder	31	4	5	0	4	5	6	6	1	0	6	6	6	6	4	3	28
Schizophrenia	27	3	5	0	5	0	3	5	6	0	6	6	6	4	4	1	26
Autism	23	0	5	0	1	5	4	3	5	0	5	5	5	5	3	0	23
Blood type	20	0	0	4	0	5	0	3	3	5	5	5	5	2	3	0	20
Tuberculosis	21	3	6	2	1	4	3	0	2	0	4	5	5	3	3	1	20
Zika virus	5	1	1	1	1	0	0	0	0	1	0	5	0	0	0	0	5
Lyme disease	23	4	0	0	6	5	0	4	4	0	4	4	5	4	3	3	20
Multiple sclerosis	9	0	4	0	0	2	0	3	0	0	3	3	1	0	2	0	9
Sexual intercourse	21	6	5	0	2	0	2	0	0	6	3	2	5	4	4	3	18
Borderline personality disorder	17	2	5	0	2	1	5	2	0	0	3	2	4	4	4	0	17
Crohn's disease	13	2	0	0	3	5	3	0	0	0	3	2	1	3	4	0	13
Sigmund Freud	11	0	1	6	1	3	0	0	0	0	1	2	1	1	2	4	7
Pneumonia	8	4	0	0	0	0	0	0	4	0	1	2	1	1	2	1	7
Body mass index	8	0	2	0	3	0	0	0	0	3	1	2	2	3	0	0	8
HIV/AIDS	8	0	0	3	0	0	0	0	0	5	1	2	2	2	1	0	8
Paracetamol	8	0	0	5	0	0	0	0	0	3	1	2	1	2	2	0	8
Obsessive compulsive disorder	9	0	0	0	0	0	0	0	5	4	0	2	2	1	2	2	7
Meningitis	3	0	0	0	0	1	2	0	0	0	0	2	0	1	0	0	3
Amyotrophic lateral sclerosis	6	0	4	0	2	0	0	0	0	0	2	1	1	1	1	0	6
Hand, foot and mouth disease	4	0	3	0	0	0	0	0	0	1	2	1	1	0	0	0	4
Virus	14	1	1	4	1	1	1	1	0	4	1	1	2	1	1	8	6
Ethanol	11	0	0	0	0	0	5	3	0	3	1	1	2	3	3	1	10
Syphilis	11	0	0	0	1	2	0	4	4	0	1	1	3	3	3	0	11
Cannabis	8	0	0	0	0	0	0	4	0	4	1	1	1	2	2	1	7
Heart	8	0	0	5	0	0	0	0	0	3	1	1	2	2	2	0	8
Fibromyalgia	6	0	2	0	1	1	2	0	0	0	1	1	0	3	1	0	6
Methamphetamine	5	0	0	0	0	0	0	0	0	5	1	1	1	1	1	0	5
Alzheimer's disease	4	0	0	0	0	0	0	0	4	0	1	1	1	1	0	0	4
Cancer	3	0	0	0	0	0	0	0	0	3	1	1	1	0	0	0	3
Narcissistic personality disorder	2	2	0	0	0	0	0	0	0	0	1	1	0	0	0	0	2
Parkinson's disease	2	0	0	0	0	0	0	0	2	0	1	1	0	0	0	0	2
Dengue fever	2	0	0	2	0	0	0	0	0	0	1	1	0	0	0	0	2
Tramadol	2	0	0	0	1	0	1	0	0	0	0	1	0	0	1	0	2
Lymphoma	2	0	0	0	2	0	0	0	0	0	0	1	0	0	1	0	2
MDMA	8	0	0	0	1	1	4	0	2	0	3	0	2	2	1	0	8
Sleep paralysis	6	1	0	2	1	0	0	0	1	1	2	0	0	1	3	0	6
Trypophobia	2	1	0	1	0	0	0	0	0	0	2	0	0	0	0	0	2
Shingles	2	0	0	0	1	0	0	1	0	0	2	0	0	0	0	0	2
Amphetamine	2	0	0	0	0	0	0	1	1	0	1	0	0	0	1	0	2
Cystic fibrosis	1	0	0	0	0	1	0	0	0	0	1	0	0	0	0	0	1
Down syndrome	1	0	0	0	0	0	0	0	0	1	1	0	0	0	0	0	1
Black Death	13	4	0	4	1	1	1	1	0	1	0	0	2	2	2	7	6
COVID-19 pandemic	9	1	1	1	1	1	1	1	1	1	0	0	0	0	0	9	0
Pandemic	9	1	1	1	1	1	1	1	1	1	0	0	0	0	0	9	0
Spanish flu	8	1	1	1	1	1	1	1	1	0	0	0	0	0	0	8	0
Coronavirus disease 2019	8	1	1	1	1	1	1	1	0	1	0	0	0	0	0	8	0
Coronavirus	5	1	0	0	1	0	1	1	0	1	0	0	0	0	0	5	0
Bubonic plague	3	1	0	1	0	0	0	0	1	0	0	0	0	0	0	3	0
Influenza	3	0	1	0	0	0	1	1	0	0	0	0	0	0	0	3	0
Measles	3	0	0	0	0	0	0	1	2	0	0	0	0	2	1	0	3
Fentanyl	2	2	0	0	0	0	0	0	0	0	0	0	1	1	0	0	2
Female genital mutilation	2	0	0	0	2	0	0	0	0	0	0	0	1	1	0	0	2
Psoriasis	2	0	0	0	0	0	0	0	2	0	0	0	1	1	0	0	2
Ketogenic diet	2	2	0	0	0	0	0	0	0	0	0	0	0	1	1	0	2
Lysergic acid diethylamide	2	0	0	2	0	0	0	0	0	0	0	0	0	1	1	0	2
Cocaine	2	0	0	0	0	0	0	2	0	0	0	0	0	1	1	0	2
World Health Organization	1	1	0	0	0	0	0	0	0	0	0	0	0	0	0	1	0
Penicillin	1	0	0	1	0	0	0	0	0	0	0	0	0	0	1	0	1
Elizabeth Holmes	1	1	0	0	0	0	0	0	0	0	0	0	0	0	1	0	1
Alprazolam	1	0	0	1	0	0	0	0	0	0	0	0	0	1	0	0	1
Malaria	1	0	0	0	1	0	0	0	0	0	0	0	1	0	0	0	1
HIV	1	0	0	0	0	1	0	0	0	0	0	0	0	0	1	0	1
Lobotomy	1	0	0	0	0	0	1	0	0	0	0	0	0	0	1	0	1
Gout	1	0	0	0	0	0	0	0	1	0	0	0	0	0	1	0	1
Smallpox	0	0	0	0	0	0	0	0	0	0	0	0	0	0	0	0	0
Psychopathy	0	0	0	0	0	0	0	0	0	0	0	0	0	0	0	0	0
Sepsis	0	0	0	0	0	0	0	0	0	0	0	0	0	0	0	0	0

## Sheet: S2_2015-2020 Top 10
en	de	es	fr	it	nl	pl	ru	vi
Sexual intercourse	Asperger syndrome	Leonardo da Vinci	Leonardo da Vinci	Asperger syndrome	Bipolar disorder	Asperger syndrome	Autism	Sexual intercourse
Asperger syndrome	Tuberculosis	Asperger syndrome	Asperger syndrome	Leonardo da Vinci	Leonardo da Vinci	Schizophrenia	Schizophrenia	Methamphetamine
Leonardo da Vinci	Bipolar disorder	Black Death	Schizophrenia	Crohn's disease	Asperger syndrome	Bipolar disorder	Obsessive compulsive disorder	Blood type
Black Death	Borderline personality disorder	Sigmund Freud	Lyme disease	Lyme disease	Borderline personality disorder	Syphilis	Leonardo da Vinci	HIV/AIDS
Lyme disease	Sexual intercourse	Paracetamol	Body mass index	Bipolar disorder	Ethanol	Lyme disease	Alzheimer's disease	Virus
Tuberculosis	Autism	Virus	Crohn's disease	Blood type	MDMA	Leonardo da Vinci	Syphilis	Cannabis
Pneumonia	Schizophrenia	Heart	Bipolar disorder	Autism	Tuberculosis	Cocaine	Lyme disease	Cancer
Bipolar disorder	Multiple sclerosis	Blood type	Borderline personality disorder	Meningitis	Schizophrenia	Blood type	Pneumonia	Heart
Coronavirus	Amyotrophic lateral sclerosis	Sleep paralysis	Sexual intercourse	Tuberculosis	Autism	Multiple sclerosis	Parkinson's disease	Obsessive compulsive disorder
Borderline personality disorder	Fibromyalgia	Lysergic acid diethylamide	Syphilis	Sigmund Freud	Crohn's disease	Cannabis	Psoriasis	Paracetamol

## Sheet: S2_2015-2020 Statistics
Articles	2015-2020
Asperger syndrome	7
Leonardo da Vinci	7
Autism	7
Sleep paralysis	7
Lysergic acid diethylamide	7
Obsessive compulsive disorder	7
Alzheimer's disease	7
Bipolar disorder	6
Multiple sclerosis	6
Cancer	6
Lyme disease	5
Paracetamol	5
Parkinson's disease	5
Psoriasis	5
Sexual intercourse	4
Tuberculosis	4
Borderline personality disorder	4
Schizophrenia	4
Amyotrophic lateral sclerosis	4
Fibromyalgia	4
Sigmund Freud	4
MDMA	4
HIV/AIDS	3
Black Death	2
Pneumonia	2
Virus	2
Body mass index	2
Crohn's disease	2
Syphilis	2
Meningitis	2
Ethanol	2
Coronavirus	1
Heart	1
Blood type	1
Cocaine	1
Cannabis	1
Methamphetamine	1

## Sheet: S3
	March	April	May	June	July	August	September
English	0.463636	0.917241	0.345161	0.680979	0.607661	0.892339	0.17033
German	0.879221	0.909232	0.883065	0.0286986	0.277419	0.235887	0.675824
Spanish	0.506494	0.937264	0.844355	0.631591	0.784274	0.49879	0.428571
French	0.867532	0.924805	0.859274	0.688543	0.0104839	0.0681452	0.587912
Italian	0.932468	0.60267	0.852419	0.341491	0.700806	0.310081	0.60989
Nethelands	0.957143	0.955951	0.904839	0.860289	0.815323	0.314516	0.412088
Polish	0.903896	0.935484	0.8625	0.947052	0.0967742	0.363306	0.950549
Russian	0.437662	0.978198	0.908468	0.789099	0.120161	0.731452	0.769231
Vietnamese	0.742857	0.770412	0.834274	0.400667	0.332258	0.924597	0.142857
